# Supplementary material for: Viral dynamics in a high-rate algal pond reveals a burst of Phycodnaviridae diversity correlated with episodic algal mortality
Source: mBio. 2024 Nov 12;15(12):e02803-24. doi: 10.1128/mbio.02803-24 (PMC11633385; doi:10.1128/mbio.02803-24)
Supplement: Supplementary Tables and Data files — Tables S1-S6 and Data Files S1 and S2. [file mbio.02803-24-s0007.xlsx]

## Sheet: TS1
ID	Type	Number of contigs > 2000bp	Largest contig (KB)	Total length of contigs	GC%	N50	N90	L50 (KB)	L90 (KB)
04.17.UV	ultravirome	1579	75.541	9497670	52.82	8255	2491	230	1154
05.17.UV	ultravirome	1234	71.821	7771477	54.54	9457	2547	164	887
07.05.UV	ultravirome	74	35.807	307886	49.65	3760	2346	18	60
09.11.UV	ultravirome	1252	71.81	7142379	53.72	7757	2444	187	928
10.23.UV	ultravirome	1968	78.455	10885833	50.46	6839	2442	309	1475
DNAUV	pooled ultraviromes	9107	159.89	73552794	50.08	16099	2923	1061	6042
04.17.p1	megavirome	2422	85.206	15490443	38.21	8463	2891	532	1781
04.17.p2	megavirome	10045	721.459	78573839	43.91	11605	3120	1412	6882
04.17.p3	megavirome	2809	145.564	22802562	39.75	11827	3361	467	1931
04.17.p4	megavirome	2124	273.63	19990235	49.03	16806	3426	230	1367
05.17.p3	megavirome	2863	525.061	20105695	43.89	9146	3093	553	2056
05.17.p4	megavirome	5062	24.679	38249740	43.77	10409	3257	955	3571
07.05.p3	megavirome	1117	65.237	7876538	45.5	9824	3140	233	804
07.05.p4	megavirome	1883	95.189	13445926	48.94	10031	3185	389	1349
09.11.p1	megavirome	1429	49.222	8263009	51.13	7232	2703	324	1073
09.11.p2	megavirome	1729	78.314	10827708	49.76	8304	2844	350	1274
09.11.p3	megavirome	2988	236.822	25324303	41.86	12192	3618	566	2050
09.11.p4	megavirome	7527	581.826	72523489	41.52	14883	3957	1313	4947
10.23.p2	megavirome	740	115.114	5359767	53.21	10087	3178	140	530
10.23.p4	megavirome	5359	723.745	37827334	42.64	9568	2944	915	3804

## Sheet: TS2_DNAMV
contig	length	cov.	# ORFs w/ match	# ORFs used for tax assignment	# ORF w/ any viral match	% ORF w/ any viral match	CLASSIFICATION	VOTE 1	VOTE 2	VOTE 3
17.04.P1-9.178-12	9.178	12	9	2	2	0.222222	PROKVIRUS	Viruses[1];Caudovirales[1];Ackermannviridae[1];Aglimvirinae[1];Agtrevirus[1];Salmonella virus SKML39[1];Salmonella phage SKML-39[1]	Viruses;Caudovirales;Ackermannviridae;Aglimvirinae;Agtrevirus;Salmonella virus SKML39;Salmonella phage SKML-39	Viruses[1];Caudovirales[1];Ackermannviridae[1];Aglimvirinae[1];Agtrevirus[1];Salmonella virus SKML39[1];Salmonella phage SKML-39[1]
17.04.P4-3.444-6.2	3.444	6.2	3	2	2	0.666667	PROKVIRUS	Viruses[1];Caudovirales[1];Ackermannviridae[1];unclassified Ackermannviridae[1];Bacillales[1];Bacillaceae[1];Bacillus[1];unclassified Bacillus[1];Bacillus sp. 7586-K[1]	Viruses;Caudovirales;Ackermannviridae;unclassified Ackermannviridae;Bacillales;Bacillaceae;Bacillus;unclassified Bacillus;Bacillus sp. 7586-K	Viruses[1];Caudovirales[1];Ackermannviridae[1];unclassified Ackermannviridae[1];Aeromonas phage phiA8-29[1]
17.04.P2-4.536-2.0	4.536	2	2	2	1	0.5	PROKVIRUS	Viruses[1];Caudovirales[1];Ackermannviridae[1];unclassified Ackermannviridae[1];Cryptomycota[1];Cryptomycota incertae sedis[1];Rozella[1];Rozella allomycis[1];Rozella allomycis CSF55[1]	Viruses;Caudovirales;Ackermannviridae;unclassified Ackermannviridae;Cryptomycota;Cryptomycota incertae sedis;Rozella;Rozella allomycis;Rozella allomycis CSF55	Viruses[1];Caudovirales[1];Ackermannviridae[1];unclassified Ackermannviridae[1];Vibrio phage 1.244.A._10N.261.54.C3[1]
11.09.P3-2.442-12	2.442	12	1	1	1	1	PROKVIRUS	Viruses[1];Caudovirales[1];Ackermannviridae[1];unclassified Ackermannviridae[1];Erwinia phage vB_EamM-Bue1[1]	Viruses;Caudovirales;Ackermannviridae;unclassified Ackermannviridae;Erwinia phage vB_EamM-Bue1	Viruses[1];Caudovirales[1];Ackermannviridae[1];unclassified Ackermannviridae[1];Erwinia phage vB_EamM-Bue1[1]
17.04.P2-6.904-2.6	6.904	2.6	4	4	3	0.75	PROKVIRUS	Viruses[2];Caudovirales[2];Ackermannviridae[1];unclassified Ackermannviridae[1];Pseudobacteriovoracaceae[1];Pseudomonas[1];Pseudomonas stutzeri group[1];Pseudomonas stutzeri subgroup[1];Pseudomonas stutzeri[1]	Viruses;Caudovirales;Ackermannviridae;unclassified Ackermannviridae;Pseudobacteriovoracaceae;Pseudomonas;Pseudomonas stutzeri group;Pseudomonas stutzeri subgroup;Pseudomonas stutzeri	Viruses[2];Caudovirales[2];Ackermannviridae[1];unclassified Ackermannviridae[1];Stenotrophomonas phage vB_SmaS-DLP_6[1]
11.09.P2-2.408-4.7	2.408	4.7	1	1	1	1	PROKVIRUS	Viruses[1];Caudovirales[1];Ackermannviridae[1];unclassified Ackermannviridae[1];Ralstonia phage RSP15[1]	Viruses;Caudovirales;Ackermannviridae;unclassified Ackermannviridae;Ralstonia phage RSP15	Viruses[1];Caudovirales[1];Ackermannviridae[1];unclassified Ackermannviridae[1];Ralstonia phage RSP15[1]
11.09.P1-3.601-43	3.601	43	1	1	1	1	PROKVIRUS	Viruses[1];Caudovirales[1];Ackermannviridae[1];unclassified Ackermannviridae[1];Serratia phage 2050H1[1]	Viruses;Caudovirales;Ackermannviridae;unclassified Ackermannviridae;Serratia phage 2050H1	Viruses[1];Caudovirales[1];Ackermannviridae[1];unclassified Ackermannviridae[1];Serratia phage 2050H1[1]
17.04.P4-5.635-25	5.635	25	2	2	2	1	PROKVIRUS	Viruses[1];Caudovirales[1];Ackermannviridae[1];unclassified Ackermannviridae[1];Solirubrobacterales[1];Solirubrobacteraceae[1];Solirubrobacter[1];Solirubrobacter soli[1]	Viruses;Caudovirales;Ackermannviridae;unclassified Ackermannviridae;Solirubrobacterales;Solirubrobacteraceae;Solirubrobacter;Solirubrobacter soli	Viruses[1];Caudovirales[1];Ackermannviridae[1];unclassified Ackermannviridae[1];Stenotrophomonas phage vB_SmaS-DLP_6[1]
23.10.P2-3.244-10	3.244	10	1	1	1	1	PROKVIRUS	Viruses[1];Caudovirales[1];Ackermannviridae[1];unclassified Ackermannviridae[1];Stenotrophomonas phage IME-SM1[1]	Viruses;Caudovirales;Ackermannviridae;unclassified Ackermannviridae;Stenotrophomonas phage IME-SM1	Viruses[1];Caudovirales[1];Ackermannviridae[1];unclassified Ackermannviridae[1];Stenotrophomonas phage IME-SM1[1]
11.09.P2-6.233-4.5	6.233	4.5	6	6	5	0.833333	PROKVIRUS	Viruses[4];Caudovirales[4];Ackermannviridae[3];unclassified Ackermannviridae[3];Stenotrophomonas phage vB_SmaS-DLP_6[2];Roseovarius[1];unclassified Escherichia[1];Escherichia sp. MOD1-EC4516[1]	Viruses;Caudovirales;Ackermannviridae;unclassified Ackermannviridae;Stenotrophomonas phage vB_SmaS-DLP_6;Roseovarius;unclassified Escherichia;Escherichia sp. MOD1-EC4516	Viruses[4];Caudovirales[4];Ackermannviridae[3];unclassified Ackermannviridae[3];Stenotrophomonas phage vB_SmaS-DLP_6[2];Sinorhizobium phage phiM12[1]
17.04.P4-2.617-9.2	2.617	9.2	1	1	1	1	PROKVIRUS	Viruses[1];Caudovirales[1];Ackermannviridae[1];unclassified Ackermannviridae[1];Vibrio phage 1.244.A._10N.261.54.C3[1]	Viruses;Caudovirales;Ackermannviridae;unclassified Ackermannviridae;Vibrio phage 1.244.A._10N.261.54.C3	Viruses[1];Caudovirales[1];Ackermannviridae[1];unclassified Ackermannviridae[1];Vibrio phage 1.244.A._10N.261.54.C3[1]
11.09.P2-4.877-48	4.877	48	2	2	2	1	PROKVIRUS	Viruses[2];Caudovirales[2];Ackermannviridae[1];unclassified Myoviridae[1];Caulobacter phage Cr30[1]	Viruses;Caudovirales;Ackermannviridae;unclassified Myoviridae;Caulobacter phage Cr30	Viruses[2];Caudovirales[2];Ackermannviridae[1];unclassified Myoviridae[1];Caulobacter phage Cr30[1]
11.09.P2-8.592-23	8.592	23	6	6	6	1	PROKVIRUS	Viruses[6];Caudovirales[6];Ackermannviridae[2];unclassified Myoviridae[2];Nonlabens virus P12024L[2];Nonlabens phage P12024L[2]	Viruses;Caudovirales;Ackermannviridae;unclassified Myoviridae;Nonlabens virus P12024L;Nonlabens phage P12024L	Viruses[6];Caudovirales[6];Myoviridae[2];unclassified Myoviridae[2];Nonlabens virus P12024L[2];Nonlabens phage P12024L[2]
17.04.P4-8.360-23	8.36	23	6	4	3	0.5	PROKVIRUS	Viruses[2];Caudovirales[2];Ackermannviridae[1];unclassified Podoviridae[1];Pseudomonadaceae[1];Pseudomonas[1];Pseudomonas stutzeri group[1];Pseudomonas stutzeri subgroup[1];Pseudomonas stutzeri[1]	Viruses;Caudovirales;Ackermannviridae;unclassified Podoviridae;Pseudomonadaceae;Pseudomonas;Pseudomonas stutzeri group;Pseudomonas stutzeri subgroup;Pseudomonas stutzeri	Viruses[2];Caudovirales[2];Ackermannviridae[1];unclassified Ackermannviridae[1];Sinorhizobium phage phiM6[1]
17.04.P3-6.380-4.8	6.38	4.8	5	5	5	1	PROKVIRUS	Viruses[3];Caudovirales[2];Alphaproteobacteria[2];Rhodospirillales[2];Caulobacter virus Rogue[1];Acetobacter[1];unclassified Acetobacter[1];Acetobacter sp. DsW_063[1]	Viruses;Caudovirales;Alphaproteobacteria;Rhodospirillales;Caulobacter virus Rogue;Acetobacter;unclassified Acetobacter;Acetobacter sp. DsW_063	Viruses[3];Caudovirales[2];Siphoviridae[1];unclassified Myoviridae[1];Cafeteria roenbergensis virus BV-PW1[1]
11.09.P4-15.476-7.9	15.476	7.9	14	14	9	0.642857	PROKVIRUS	Viruses[7];Caudovirales[6];Alphaproteobacteria[4];unclassified Myoviridae[3];Stenotrophomonas phage vB_SmaS-DLP_6[2];Marinobacter[1];Acetobacter pasteurianus[1];unclassified Rhizobium[1];Rhizobium sp. Leaf341[1]	Viruses;Caudovirales;Alphaproteobacteria;unclassified Myoviridae;Stenotrophomonas phage vB_SmaS-DLP_6;Marinobacter;Acetobacter pasteurianus;unclassified Rhizobium;Rhizobium sp. Leaf341	Viruses[7];Caudovirales[6];Myoviridae[3];unclassified Myoviridae[3];Stenotrophomonas phage vB_SmaS-DLP_6[2]
17.04.P4-22.831-21	22.831	21	19	16	14	0.736842	PROKVIRUS	Viruses[8];Caudovirales[8];Alphaproteobacteria[6];unclassified Podoviridae[3];Bradyrhizobiaceae[3];Bradyrhizobium[3];Bradyrhizobium erythrophlei[3];Methanotorris igneus[1];Rickettsia aeschlimannii[1]	Viruses;Caudovirales;Alphaproteobacteria;unclassified Podoviridae;Bradyrhizobiaceae;Bradyrhizobium;Bradyrhizobium erythrophlei;Methanotorris igneus;Rickettsia aeschlimannii	Viruses[8];Caudovirales[8];Podoviridae[5];unclassified Podoviridae[3];Sinorhizobium phage phiM6[2];Roseobacter phage RDJL Phi 1[1]
17.04.P4-9.258-7.4	9.258	7.4	6	6	6	1	PROKVIRUS	Viruses[3];Caudovirales[3];Bacteroidetes/Chlorobi group[3];Bacteroidetes[3];crAss-like viruses[2];Flavobacteriales[2];Flavobacteriaceae[2];Aquimarina[1];Aquimarina megaterium[1]	Viruses;Caudovirales;Bacteroidetes/Chlorobi group;Bacteroidetes;crAss-like viruses;Flavobacteriales;Flavobacteriaceae;Aquimarina;Aquimarina megaterium	Viruses[3];Caudovirales[3];Podoviridae[2];unclassified Podoviridae[2];crAss-like viruses[2];Cellulophaga phage phi14:2[1]
11.09.P3-5.335-18	5.335	18	2	2	2	1	PROKVIRUS	Viruses[2];Caudovirales[1];Chlorovirus[1];unclassified Myoviridae[1];Paramecium bursaria Chlorella virus CZ-2[1]	Viruses;Caudovirales;Chlorovirus;unclassified Myoviridae;Paramecium bursaria Chlorella virus CZ-2	Viruses[2];Caudovirales[1];Chlorovirus[1];unclassified Myoviridae[1];Synechococcus phage S-PM2[1]
17.04.P4-6.737-15	6.737	15	2	2	2	1	PROKVIRUS	Viruses[1];Caudovirales[1];Herelleviridae[1];Bastillevirinae[1];Bequatrovirus[1];Bacillus virus Spock[1];Porphyromonadaceae[1];Porphyromonas[1];Porphyromonas levii[1]	Viruses;Caudovirales;Herelleviridae;Bastillevirinae;Bequatrovirus;Bacillus virus Spock;Porphyromonadaceae;Porphyromonas;Porphyromonas levii	Viruses[1];Caudovirales[1];Herelleviridae[1];Bastillevirinae[1];Bequatrovirus[1];Bacillus virus Spock[1];Bacillus phage Spock[1]
11.09.P2-4.671-36	4.671	36	1	1	1	1	PROKVIRUS	Viruses[1];Caudovirales[1];Herelleviridae[1];Jasinkavirinae[1];Pecentumvirus[1];Listeria virus A511[1]	Viruses;Caudovirales;Herelleviridae;Jasinkavirinae;Pecentumvirus;Listeria virus A511	Viruses[1];Caudovirales[1];Herelleviridae[1];Jasinkavirinae[1];Pecentumvirus[1];Listeria virus A511[1]
11.09.P1-2.691-22	2.691	22	1	1	1	1	PROKVIRUS	Viruses[1];Caudovirales[1];Herelleviridae[1];Spounavirinae[1];Okubovirus[1];Bacillus virus SPO1[1]	Viruses;Caudovirales;Herelleviridae;Spounavirinae;Okubovirus;Bacillus virus SPO1	Viruses[1];Caudovirales[1];Herelleviridae[1];Spounavirinae[1];Okubovirus[1];Bacillus virus SPO1[1]
11.09.P3-2.663-3.2	2.663	3.2	1	1	1	1	PROKVIRUS	Viruses[1];Caudovirales[1];Herelleviridae[1];Spounavirinae[1];Siminovitchvirus[1];Bacillus virus CP51[1];Bacillus phage CP-51[1]	Viruses;Caudovirales;Herelleviridae;Spounavirinae;Siminovitchvirus;Bacillus virus CP51;Bacillus phage CP-51	Viruses[1];Caudovirales[1];Herelleviridae[1];Spounavirinae[1];Siminovitchvirus[1];Bacillus virus CP51[1];Bacillus phage CP-51[1]
17.04.P3-15.672-14	15.672	14	10	8	4	0.4	PROKVIRUS	Viruses[4];Caudovirales[4];Herelleviridae[4];Spounavirinae[4];unclassified Spounavirinae[2];Bacillus virus SPO1[2];Streptomyces[2];Streptomyces bicolor[2]	Viruses;Caudovirales;Herelleviridae;Spounavirinae;unclassified Spounavirinae;Bacillus virus SPO1;Streptomyces;Streptomyces bicolor	Viruses[4];Caudovirales[4];Herelleviridae[4];Spounavirinae[4];unclassified Spounavirinae[2];Bacillus virus SPO1[2]
17.04.P1-4.927-3.4	4.927	3.4	3	2	2	0.666667	PROKVIRUS	Viruses[1];Caudovirales[1];Herelleviridae[1];Twortvirinae[1];unclassified Twortvirinae[1];Staphylococcus phage phiSA_BS1[1];Thermococcus paralvinellae[1]	Viruses;Caudovirales;Herelleviridae;Twortvirinae;unclassified Twortvirinae;Staphylococcus phage phiSA_BS1;Thermococcus paralvinellae	Viruses[1];Caudovirales[1];Herelleviridae[1];Twortvirinae[1];unclassified Twortvirinae[1];Staphylococcus phage phiSA_BS1[1]
17.05.P4-3.408-47	3.408	47	2	2	2	1	PROKVIRUS	Viruses[2];Caudovirales[1];Mimivirus[1];Acanthamoeba polyphaga mimivirus[1];Bastillevirus[1];unclassified Bastillevirus[1];Bacillus phage OTooleKemple52[1]	Viruses;Caudovirales;Mimivirus;Acanthamoeba polyphaga mimivirus;Bastillevirus;unclassified Bastillevirus;Bacillus phage OTooleKemple52	Viruses[2];Caudovirales[1];Herelleviridae[1];Acanthamoeba polyphaga mimivirus[1];Bastillevirus[1];unclassified Bastillevirus[1];Bacillus phage OTooleKemple52[1]
11.09.P2-9.198-18	9.198	18	4	2	4	1	PROKVIRUS	Viruses[2];Caudovirales[2];Myoviridae[2];Alcyoneusvirus[2];Klebsiella virus RaK2[2];Klebsiella phage vB_KleM_RaK2[2]	Viruses;Caudovirales;Myoviridae;Alcyoneusvirus;Klebsiella virus RaK2;Klebsiella phage vB_KleM_RaK2	Viruses[2];Caudovirales[2];Myoviridae[2];Alcyoneusvirus[2];Klebsiella virus RaK2[2];Klebsiella phage vB_KleM_RaK2[2]
11.09.P1-4.232-18	4.232	18	3	3	3	1	PROKVIRUS	Viruses[3];Caudovirales[3];Myoviridae[3];Asteriusvirus[2];Escherichia virus 121Q[2];Escherichia phage 121Q[2]	Viruses;Caudovirales;Myoviridae;Asteriusvirus;Escherichia virus 121Q;Escherichia phage 121Q	Viruses[3];Caudovirales[3];Myoviridae[3];Asteriusvirus[2];Escherichia virus 121Q[2];Escherichia phage 121Q[2]
23.10.P4-5.088-2.2	5.088	2.2	4	4	3	0.75	PROKVIRUS	Viruses[3];Caudovirales[3];Myoviridae[3];Asteriusvirus[1];Escherichia virus 121Q[1];Thiomicrospira[1];Thiomicrospira microaerophila[1]	Viruses;Caudovirales;Myoviridae;Asteriusvirus;Escherichia virus 121Q;Thiomicrospira;Thiomicrospira microaerophila	Viruses[3];Caudovirales[3];Myoviridae[3];Eneladusvirus[1];Escherichia virus 121Q[1];Escherichia phage 121Q[1]
11.09.P4-15.544-4.9	15.544	4.9	5	4	5	1	PROKVIRUS	Viruses[3];Caudovirales[3];Myoviridae[3];Asteriusvirus[2];unclassified Asteriusvirus[1];Escherichia phage vB_Eco_slurp01[1];Skermanella stibiiresistens[1]	Viruses;Caudovirales;Myoviridae;Asteriusvirus;unclassified Asteriusvirus;Escherichia phage vB_Eco_slurp01;Skermanella stibiiresistens	Viruses[3];Caudovirales[3];Myoviridae[3];Asteriusvirus[2];Escherichia virus 121Q[1];Escherichia phage vB_Eco_slurp01[1]
17.04.P1-4.643-3.4	4.643	3.4	6	2	1	0.166667	PROKVIRUS	Viruses[1];Caudovirales[1];Myoviridae[1];Bacillus virus G[1];Bacillales[1];Paenibacillaceae[1];Paenibacillus[1];Paenibacillus tyrfis[1]	Viruses;Caudovirales;Myoviridae;Bacillus virus G;Bacillales;Paenibacillaceae;Paenibacillus;Paenibacillus tyrfis	Viruses[1];Caudovirales[1];Myoviridae[1];Bacillus virus G[1]
17.04.P4-7.910-7.0	7.91	7	3	2	3	1	PROKVIRUS	Viruses[2];Caudovirales[2];Myoviridae[2];Bacillus virus G[1];Klebsiella virus K64-1[1];Klebsiella phage K64-1[1]	Viruses;Caudovirales;Myoviridae;Bacillus virus G;Klebsiella virus K64-1;Klebsiella phage K64-1	Viruses[2];Caudovirales[2];Myoviridae[2];Bacillus virus G[1];Klebsiella virus K64-1[1];Klebsiella phage K64-1[1]
17.04.P4-6.870-7.6	6.87	7.6	1	1	1	1	PROKVIRUS	Viruses[1];Caudovirales[1];Myoviridae[1];Bacillus virus PBS1[1]	Viruses;Caudovirales;Myoviridae;Bacillus virus PBS1	Viruses[1];Caudovirales[1];Myoviridae[1];Bacillus virus PBS1[1]
17.04.P4-3.103-2.5	3.103	2.5	2	2	2	1	PROKVIRUS	Viruses[1];Caudovirales[1];Myoviridae[1];Bacillus virus PBS1[1];Bacillales[1];Bacillaceae[1];Bacillus[1];Bacillus subtilis group[1];Bacillus subtilis[1]	Viruses;Caudovirales;Myoviridae;Bacillus virus PBS1;Bacillales;Bacillaceae;Bacillus;Bacillus subtilis group;Bacillus subtilis	Viruses[1];Caudovirales[1];Myoviridae[1];Bacillus virus PBS1[1]
23.10.P4-3.020-2.6	3.02	2.6	3	3	3	1	PROKVIRUS	Viruses[2];Caudovirales[2];Myoviridae[1];Betterkatzvirus[1];Gordonia virus BetterKatz[1];Bacteroidales[1];Bacteroidaceae[1];Bacteroides[1];Bacteroides ihuae[1]	Viruses;Caudovirales;Myoviridae;Betterkatzvirus;Gordonia virus BetterKatz;Bacteroidales;Bacteroidaceae;Bacteroides;Bacteroides ihuae	Viruses[2];Caudovirales[2];Siphoviridae[1];unclassified Myoviridae[1];Gordonia virus BetterKatz[1];Gordonia phage BetterKatz[1]
05.07.P3-10.289-13	10.289	13	7	5	5	0.714286	PROKVIRUS	Viruses[3];Caudovirales[3];Myoviridae[3];Busanvirus[1];Acidovorax virus ACP17[1];Cronobacter phage vB_CsaM_GAP32[1];Polynucleobacter asymbioticus[1];unclassified Synechococcus[1];Synechococcus sp. TMED187[1]	Viruses;Caudovirales;Myoviridae;Busanvirus;Acidovorax virus ACP17;Cronobacter phage vB_CsaM_GAP32;Polynucleobacter asymbioticus;unclassified Synechococcus;Synechococcus sp. TMED187	Viruses[3];Caudovirales[3];Myoviridae[3];Eneladusvirus[1];Acidovorax virus ACP17[1];Acidovorax phage ACP17[1]
17.04.P2-3.522-2.8	3.522	2.8	5	5	4	0.8	PROKVIRUS	Viruses[3];Caudovirales[3];Myoviridae[3];Chiangmaivirus[2];Bacteriovoracaceae[2];Bacteriovorax[2];unclassified Bacteriovorax[2];Bacteriovorax sp. MedPE-SWde[2]	Viruses;Caudovirales;Myoviridae;Chiangmaivirus;Bacteriovoracaceae;Bacteriovorax;unclassified Bacteriovorax;Bacteriovorax sp. MedPE-SWde	Viruses[3];Caudovirales[3];Myoviridae[3];Chiangmaivirus[2];Ralstonia virus RSL2[1];Ralstonia phage RSF1[1]
17.04.P2-13.858-5.4	13.858	5.4	3	3	3	1	PROKVIRUS	Viruses[3];Caudovirales[3];Myoviridae[3];Emdodecavirus[1];Pseudomonas virus pf16[1];Sinorhizobium phage phiM12[1]	Viruses;Caudovirales;Myoviridae;Emdodecavirus;Pseudomonas virus pf16;Sinorhizobium phage phiM12	Viruses[3];Caudovirales[3];Myoviridae[3];Chakrabartyvirus[1];Pseudomonas virus pf16[1];Sinorhizobium phage phiM12[1]
11.09.P1-4.006-6.6	4.006	6.6	2	2	2	1	PROKVIRUS	Viruses[1];Caudovirales[1];Myoviridae[1];Emdodecavirus[1];Sinorhizobium virus M12[1];Rhizobium/Agrobacterium group[1];Rhizobium[1];Rhizobium pusense[1]	Viruses;Caudovirales;Myoviridae;Emdodecavirus;Sinorhizobium virus M12;Rhizobium/Agrobacterium group;Rhizobium;Rhizobium pusense	Viruses[1];Caudovirales[1];Myoviridae[1];Emdodecavirus[1];Sinorhizobium virus M12[1];Sinorhizobium phage phiM12[1]
11.09.P2-2.501-6.5	2.501	6.5	4	3	3	0.75	PROKVIRUS	Viruses[3];Caudovirales[3];Myoviridae[3];Emdodecavirus[2];Sinorhizobium virus M12[2];Sinorhizobium phage phiM12[2]	Viruses;Caudovirales;Myoviridae;Emdodecavirus;Sinorhizobium virus M12;Sinorhizobium phage phiM12	Viruses[3];Caudovirales[3];Myoviridae[3];Emdodecavirus[2];Sinorhizobium virus M12[2];Sinorhizobium phage phiM12[2]
17.04.P4-7.702-31	7.702	31	4	3	2	0.5	PROKVIRUS	Viruses[2];Caudovirales[2];Myoviridae[2];Emdodecavirus[2];Sinorhizobium virus M12[1];Sinorhizobium phage phiM7[1];Gemmobacter nectariphilus[1]	Viruses;Caudovirales;Myoviridae;Emdodecavirus;Sinorhizobium virus M12;Sinorhizobium phage phiM7;Gemmobacter nectariphilus	Viruses[2];Caudovirales[2];Myoviridae[2];Emdodecavirus[2];Sinorhizobium virus M12[1];Sinorhizobium phage phiM12[1]
11.09.P1-3.638-5.4	3.638	5.4	3	2	2	0.666667	PROKVIRUS	Viruses[1];Caudovirales[1];Myoviridae[1];Emdodecavirus[1];Sinorhizobium virus N3[1];Bacillaceae[1];Bacillus[1];unclassified Bacillus[1];Bacillus sp. es.036[1]	Viruses;Caudovirales;Myoviridae;Emdodecavirus;Sinorhizobium virus N3;Bacillaceae;Bacillus;unclassified Bacillus;Bacillus sp. es.036	Viruses[1];Caudovirales[1];Myoviridae[1];Emdodecavirus[1];Sinorhizobium virus N3[1];Sinorhizobium phage phiN3[1]
17.04.P1-8.498-9.3	8.498	9.3	4	2	2	0.5	PROKVIRUS	Viruses[1];Caudovirales[1];Myoviridae[1];Emdodecavirus[1];Sinorhizobium virus N3[1];Mycoplasmataceae[1];Mycoplasma[1];Mycoplasma verecundum[1]	Viruses;Caudovirales;Myoviridae;Emdodecavirus;Sinorhizobium virus N3;Mycoplasmataceae;Mycoplasma;Mycoplasma verecundum	Viruses[1];Caudovirales[1];Myoviridae[1];Emdodecavirus[1];Sinorhizobium virus N3[1];Sinorhizobium phage phiN3[1]
17.04.P4-3.518-2.6	3.518	2.6	2	2	2	1	PROKVIRUS	Viruses[1];Caudovirales[1];Myoviridae[1];Emdodecavirus[1];Sinorhizobium virus N3[1];Ochrobactrum[1];Ochrobactrum intermedium[1]	Viruses;Caudovirales;Myoviridae;Emdodecavirus;Sinorhizobium virus N3;Ochrobactrum;Ochrobactrum intermedium	Viruses[1];Caudovirales[1];Myoviridae[1];Emdodecavirus[1];Sinorhizobium virus N3[1];Sinorhizobium phage phiN3[1]
17.04.P4-3.928-1.8	3.928	1.8	1	1	1	1	PROKVIRUS	Viruses[1];Caudovirales[1];Myoviridae[1];Emdodecavirus[1];Sinorhizobium virus N3[1];Sinorhizobium phage phiN3[1]	Viruses;Caudovirales;Myoviridae;Emdodecavirus;Sinorhizobium virus N3;Sinorhizobium phage phiN3	Viruses[1];Caudovirales[1];Myoviridae[1];Emdodecavirus[1];Sinorhizobium virus N3[1];Sinorhizobium phage phiN3[1]
17.04.P1-3.092-2.8	3.092	2.8	2	2	2	1	PROKVIRUS	Viruses[1];Caudovirales[1];Myoviridae[1];Emdodecavirus[1];Sinorhizobium virus N3[1];Sinorhizobium phage phiN3[1];Campylobacter[1];unclassified Campylobacter[1];Campylobacter sp. RM8964[1]	Viruses;Caudovirales;Myoviridae;Emdodecavirus;Sinorhizobium virus N3;Sinorhizobium phage phiN3;Campylobacter;unclassified Campylobacter;Campylobacter sp. RM8964	Viruses[1];Caudovirales[1];Myoviridae[1];Emdodecavirus[1];Sinorhizobium virus N3[1];Sinorhizobium phage phiN3[1]
11.09.P4-3.520-2.4	3.52	2.4	5	3	2	0.4	PROKVIRUS	Viruses[2];Caudovirales[2];Myoviridae[2];Emdodecavirus[1];Yersinia virus Yen9-04[1];Sinorhizobium phage phiM12[1];Salipaludibacillus[1];Salipaludibacillus keqinensis[1]	Viruses;Caudovirales;Myoviridae;Emdodecavirus;Yersinia virus Yen9-04;Sinorhizobium phage phiM12;Salipaludibacillus;Salipaludibacillus keqinensis	Viruses[2];Caudovirales[2];Myoviridae[2];Eneladusvirus[1];Yersinia virus Yen9-04[1];Sinorhizobium phage phiM12[1]
23.10.P4-9.639-4.1	9.639	4.1	7	5	6	0.857143	PROKVIRUS	Viruses[4];Caudovirales[4];Myoviridae[4];Eneladusvirus[2];Klebsiella virus RaK2[1];Phycisphaeraceae[1];Phycisphaera[1];unclassified Phycisphaera[1];Phycisphaera sp. TMED151[1]	Viruses;Caudovirales;Myoviridae;Eneladusvirus;Klebsiella virus RaK2;Phycisphaeraceae;Phycisphaera;unclassified Phycisphaera;Phycisphaera sp. TMED151	Viruses[4];Caudovirales[4];Myoviridae[4];Eneladusvirus[2];Yersinia virus Yen9-04[1];Yersinia phage fHe-Yen9-04[1]
17.04.P4-3.178-12	3.178	12	3	2	2	0.666667	PROKVIRUS	Viruses[1];Caudovirales[1];Myoviridae[1];Eneladusvirus[1];Serratia virus BF[1];Serratia phage BF[1];Caballeronia temeraria[1]	Viruses;Caudovirales;Myoviridae;Eneladusvirus;Serratia virus BF;Serratia phage BF;Caballeronia temeraria	Viruses[1];Caudovirales[1];Myoviridae[1];Eneladusvirus[1];Serratia virus BF[1];Serratia phage BF[1]
17.04.P3-2.934-42	2.934	42	2	2	1	0.5	PROKVIRUS	Viruses[1];Caudovirales[1];Myoviridae[1];Eneladusvirus[1];Serratia virus BF[1];Serratia phage BF[1];Clostridium[1];Clostridium butyricum[1]	Viruses;Caudovirales;Myoviridae;Eneladusvirus;Serratia virus BF;Serratia phage BF;Clostridium;Clostridium butyricum	Viruses[1];Caudovirales[1];Myoviridae[1];Eneladusvirus[1];Serratia virus BF[1];Serratia phage BF[1]
17.04.P4-5.197-14	5.197	14	2	2	2	1	PROKVIRUS	Viruses[1];Caudovirales[1];Myoviridae[1];Eneladusvirus[1];Serratia virus BF[1];Serratia phage BF[1];Oscillatoriaceae[1];Oscillatoria[1];Oscillatoria nigro-viridis[1]	Viruses;Caudovirales;Myoviridae;Eneladusvirus;Serratia virus BF;Serratia phage BF;Oscillatoriaceae;Oscillatoria;Oscillatoria nigro-viridis	Viruses[1];Caudovirales[1];Myoviridae[1];Eneladusvirus[1];Serratia virus BF[1];Serratia phage BF[1]
17.04.P2-10.143-11	10.143	11	4	3	4	1	PROKVIRUS	Viruses[2];Caudovirales[2];Myoviridae[2];Eneladusvirus[1];unclassified Eneladusvirus[1];Asaia[1];Asaia prunellae[1]	Viruses;Caudovirales;Myoviridae;Eneladusvirus;unclassified Eneladusvirus;Asaia;Asaia prunellae	Viruses[2];Caudovirales[2];Myoviridae[2];Eneladusvirus[1];unclassified Eneladusvirus[1];Cronobacter phage vB_CsaM_GAP32[1]
17.04.P4-2.545-2.0	2.545	2	2	2	2	1	PROKVIRUS	Viruses[1];Caudovirales[1];Myoviridae[1];Eneladusvirus[1];unclassified Eneladusvirus[1];Asaia[1];Asaia prunellae[1]	Viruses;Caudovirales;Myoviridae;Eneladusvirus;unclassified Eneladusvirus;Asaia;Asaia prunellae	Viruses[1];Caudovirales[1];Myoviridae[1];Eneladusvirus[1];unclassified Eneladusvirus[1];Cronobacter phage vB_CsaM_GAP32[1]
17.04.P4-6.708-6.1	6.708	6.1	4	4	4	1	PROKVIRUS	Viruses[3];Caudovirales[3];Myoviridae[2];Eneladusvirus[1];unclassified Eneladusvirus[1];Bacillaceae[1];Bacillus[1];unclassified Bacillus[1];Bacillus sp. MZGC1[1]	Viruses;Caudovirales;Myoviridae;Eneladusvirus;unclassified Eneladusvirus;Bacillaceae;Bacillus;unclassified Bacillus;Bacillus sp. MZGC1	Viruses[3];Caudovirales[3];Myoviridae[2];Eneladusvirus[1];Caulobacter phage Cr30[1];Cronobacter phage vB_CsaM_GAP32[1]
23.10.P4-5.001-2.8	5.001	2.8	4	4	4	1	PROKVIRUS	Viruses[4];Caudovirales[4];Myoviridae[3];Eneladusvirus[2];unclassified Eneladusvirus[2];Cronobacter phage vB_CsaM_GAP32[2]	Viruses;Caudovirales;Myoviridae;Eneladusvirus;unclassified Eneladusvirus;Cronobacter phage vB_CsaM_GAP32	Viruses[4];Caudovirales[4];Myoviridae[3];Eneladusvirus[2];unclassified Eneladusvirus[2];Cronobacter phage vB_CsaM_GAP32[2]
17.04.P4-2.796-7.1	2.796	7.1	2	2	2	1	PROKVIRUS	Viruses[2];Caudovirales[2];Myoviridae[2];Eneladusvirus[1];unclassified Eneladusvirus[1];Cronobacter phage vB_CsaM_GAP32[1]	Viruses;Caudovirales;Myoviridae;Eneladusvirus;unclassified Eneladusvirus;Cronobacter phage vB_CsaM_GAP32	Viruses[2];Caudovirales[2];Myoviridae[2];Eneladusvirus[1];unclassified Eneladusvirus[1];Cronobacter phage vB_CsaM_GAP32[1]
17.04.P1-6.190-2.0	6.19	2	3	3	3	1	PROKVIRUS	Viruses[2];Caudovirales[2];Myoviridae[2];Eneladusvirus[1];unclassified Eneladusvirus[1];Cronobacter phage vB_CsaM_GAP32[1];Asaia prunellae[1]	Viruses;Caudovirales;Myoviridae;Eneladusvirus;unclassified Eneladusvirus;Cronobacter phage vB_CsaM_GAP32;Asaia prunellae	Viruses[2];Caudovirales[2];Myoviridae[2];Eneladusvirus[1];unclassified Eneladusvirus[1];Cronobacter phage vB_CsaM_GAP32[1]
17.04.P1-8.235-4.4	8.235	4.4	4	4	4	1	PROKVIRUS	Viruses[3];Caudovirales[3];Myoviridae[2];Eneladusvirus[1];unclassified Eneladusvirus[1];Cronobacter phage vB_CsaM_GAP32[1];Bacillus[1];unclassified Bacillus[1];Bacillus sp. MZGC1[1]	Viruses;Caudovirales;Myoviridae;Eneladusvirus;unclassified Eneladusvirus;Cronobacter phage vB_CsaM_GAP32;Bacillus;unclassified Bacillus;Bacillus sp. MZGC1	Viruses[3];Caudovirales[3];Myoviridae[2];unclassified Ackermannviridae[1];Sinorhizobium phage phiM9[1];Cronobacter phage vB_CsaM_GAP32[1]
05.07.P4-3.210-3.4	3.21	3.4	3	2	2	0.666667	PROKVIRUS	Viruses[1];Caudovirales[1];Myoviridae[1];Eneladusvirus[1];unclassified Eneladusvirus[1];Cronobacter phage vB_CsaM_GAP32[1];Crossiella[1];Crossiella equi[1]	Viruses;Caudovirales;Myoviridae;Eneladusvirus;unclassified Eneladusvirus;Cronobacter phage vB_CsaM_GAP32;Crossiella;Crossiella equi	Viruses[1];Caudovirales[1];Myoviridae[1];Eneladusvirus[1];unclassified Eneladusvirus[1];Cronobacter phage vB_CsaM_GAP32[1]
17.04.P2-5.519-3.8	5.519	3.8	1	1	1	1	PROKVIRUS	Viruses[1];Caudovirales[1];Myoviridae[1];Eneladusvirus[1];unclassified Eneladusvirus[1];Yersinia phage fHe-Yen9-03[1]	Viruses;Caudovirales;Myoviridae;Eneladusvirus;unclassified Eneladusvirus;Yersinia phage fHe-Yen9-03	Viruses[1];Caudovirales[1];Myoviridae[1];Eneladusvirus[1];unclassified Eneladusvirus[1];Yersinia phage fHe-Yen9-03[1]
17.05.P3-3.971-4.9	3.971	4.9	2	2	2	1	PROKVIRUS	Viruses[1];Caudovirales[1];Myoviridae[1];Eneladusvirus[1];Yersinia virus Yen9-04[1];Yersinia phage fHe-Yen9-04[1];Hymenobacteraceae[1];Pontibacter[1];Pontibacter ramchanderi[1]	Viruses;Caudovirales;Myoviridae;Eneladusvirus;Yersinia virus Yen9-04;Yersinia phage fHe-Yen9-04;Hymenobacteraceae;Pontibacter;Pontibacter ramchanderi	Viruses[1];Caudovirales[1];Myoviridae[1];Eneladusvirus[1];Yersinia virus Yen9-04[1];Yersinia phage fHe-Yen9-04[1]
17.04.P3-4.316-14	4.316	14	1	1	1	1	PROKVIRUS	Viruses[1];Caudovirales[1];Myoviridae[1];Eucampyvirinae[1];Fletchervirus[1];unclassified Fletchervirus[1];Campylobacter phage CP39[1]	Viruses;Caudovirales;Myoviridae;Eucampyvirinae;Fletchervirus;unclassified Fletchervirus;Campylobacter phage CP39	Viruses[1];Caudovirales[1];Myoviridae[1];Eucampyvirinae[1];Fletchervirus[1];unclassified Fletchervirus[1];Campylobacter phage CP39[1]
11.09.P2-13.656-12	13.656	12	10	10	8	0.8	PROKVIRUS	Viruses[6];Caudovirales[6];Myoviridae[2];Flaumdravirus[2];Pseudomonas virus PaMx11[2];Pseudomonas phage vB_PsyM_KIL1[2];Isosphaera[2];Isosphaera pallida[2]	Viruses;Caudovirales;Myoviridae;Flaumdravirus;Pseudomonas virus PaMx11;Pseudomonas phage vB_PsyM_KIL1;Isosphaera;Isosphaera pallida	Viruses[6];Caudovirales[6];Myoviridae[2];Abidjanvirus[2];Pseudomonas virus PaMx11[2];Pseudomonas phage vB_PsyM_KIL1[2]
17.04.P3-3.517-6.2	3.517	6.2	3	2	2	0.666667	PROKVIRUS	Viruses[2];Caudovirales[2];Myoviridae[1];Kryptosalinivirus[1];unclassified Machinavirus[1];Erwinia phage vB_EamM_Caitlin[1]	Viruses;Caudovirales;Myoviridae;Kryptosalinivirus;unclassified Machinavirus;Erwinia phage vB_EamM_Caitlin	Viruses[2];Caudovirales[2];Myoviridae[1];Machinavirus[1];Salinibacter virus M8CC19[1];Erwinia phage vB_EamM_Caitlin[1]
11.09.P1-16.187-16	16.187	16	18	16	14	0.777778	PROKVIRUS	Viruses[12];Caudovirales[12];Myoviridae[12];Nankokuvirus[6];Pseudomonas virus Ab03[2];Pseudomonas phage KPP10[2];Pseudomonas fluorescens group[2];Pseudomonas fluorescens[2]	Viruses;Caudovirales;Myoviridae;Nankokuvirus;Pseudomonas virus Ab03;Pseudomonas phage KPP10;Pseudomonas fluorescens group;Pseudomonas fluorescens	Viruses[12];Caudovirales[12];Myoviridae[12];Nankokuvirus[6];Pseudomonas virus JG004[2];Pseudomonas phage vB_PaeM_PAO1_Ab03[2]
11.09.P4-6.347-3.6	6.347	3.6	2	1	1	0.5	PROKVIRUS	Viruses[1];Caudovirales[1];Myoviridae[1];Obolenskvirus[1];Acinetobacter virus AbC62[1];Acinetobacter phage YMC-13-01-C62[1]	Viruses;Caudovirales;Myoviridae;Obolenskvirus;Acinetobacter virus AbC62;Acinetobacter phage YMC-13-01-C62	Viruses[1];Caudovirales[1];Myoviridae[1];Obolenskvirus[1];Acinetobacter virus AbC62[1];Acinetobacter phage YMC-13-01-C62[1]
17.04.P4-8.540-16	8.54	16	3	3	3	1	PROKVIRUS	Viruses[3];Caudovirales[2];Myoviridae[1];Ounavirinae[1];Mooglevirus[1];unclassified Mooglevirus[1];Shigella phage Sf19[1]	Viruses;Caudovirales;Myoviridae;Ounavirinae;Mooglevirus;unclassified Mooglevirus;Shigella phage Sf19	Viruses[3];Caudovirales[2];Herelleviridae[1];Bastillevirinae[1];Indivirus[1];unclassified Bastillevirus[1];Bacillus phage OTooleKemple52[1]
05.07.P3-7.417-49	7.417	49	4	4	3	0.75	PROKVIRUS	Viruses[2];Caudovirales[2];Myoviridae[2];Rhodospirillales[2];Rhodospirillaceae[2];Azospirillum[2];Azospirillum oryzae[1];Azospirillum brasilense Sp245[1]	Viruses;Caudovirales;Myoviridae;Rhodospirillales;Rhodospirillaceae;Azospirillum;Azospirillum oryzae;Azospirillum brasilense Sp245	Viruses[2];Caudovirales[2];Myoviridae[2];unclassified Myoviridae[1];Pseudomonas virus phiMK[1];Pseudomonas phage phiMK[1]
17.04.P4-2.450-3.0	2.45	3	2	1	1	0.5	PROKVIRUS	Viruses[1];Caudovirales[1];Myoviridae[1];Ripduovirus[1];Ralstonia virus RP12[1];Ralstonia phage RP12[1]	Viruses;Caudovirales;Myoviridae;Ripduovirus;Ralstonia virus RP12;Ralstonia phage RP12	Viruses[1];Caudovirales[1];Myoviridae[1];Ripduovirus[1];Ralstonia virus RP12[1];Ralstonia phage RP12[1]
17.04.P2-2.781-2.6	2.781	2.6	3	2	2	0.666667	PROKVIRUS	Viruses[1];Caudovirales[1];Myoviridae[1];Ripduovirus[1];Ralstonia virus RP12[1];Ralstonia phage RP12[1];Staphylococcus[1];Staphylococcus pseudintermedius[1]	Viruses;Caudovirales;Myoviridae;Ripduovirus;Ralstonia virus RP12;Ralstonia phage RP12;Staphylococcus;Staphylococcus pseudintermedius	Viruses[1];Caudovirales[1];Myoviridae[1];Ripduovirus[1];Ralstonia virus RP12[1];Ralstonia phage RP12[1]
05.07.P4-2.934-34	2.934	34	4	2	3	0.75	PROKVIRUS	Viruses[2];Caudovirales[2];Myoviridae[2];Tevenvirinae[1];Acidovorax virus ACP17[1];unclassified Schizotequatrovirus[1];Vibrio phage VH7D[1]	Viruses;Caudovirales;Myoviridae;Tevenvirinae;Acidovorax virus ACP17;unclassified Schizotequatrovirus;Vibrio phage VH7D	Viruses[2];Caudovirales[2];Myoviridae[2];Tevenvirinae[1];Acidovorax virus ACP17[1];Acidovorax phage ACP17[1];Vibrio phage VH7D[1]
05.07.P3-5.090-10	5.09	10	5	3	4	0.8	PROKVIRUS	Viruses[2];Caudovirales[2];Myoviridae[2];Tevenvirinae[1];Schizotequatrovirus[1];unclassified Schizotequatrovirus[1];Vibrio phage VH7D[1];Bosea sp. LC85[1]	Viruses;Caudovirales;Myoviridae;Tevenvirinae;Schizotequatrovirus;unclassified Schizotequatrovirus;Vibrio phage VH7D;Bosea sp. LC85	Viruses[2];Caudovirales[2];Myoviridae[2];Tevenvirinae[1];Klebsiella virus RaK2[1];Klebsiella phage vB_KleM_RaK2[1];Vibrio phage VH7D[1]
11.09.P2-10.172-27	10.172	27	1	1	1	1	PROKVIRUS	Viruses[1];Caudovirales[1];Myoviridae[1];Tevenvirinae[1];Schizotequatrovirus[1];Vibrio virus KVP40[1];Vibriophage phi-pp2[1]	Viruses;Caudovirales;Myoviridae;Tevenvirinae;Schizotequatrovirus;Vibrio virus KVP40;Vibriophage phi-pp2	Viruses[1];Caudovirales[1];Myoviridae[1];Tevenvirinae[1];Schizotequatrovirus[1];Vibrio virus KVP40[1];Vibriophage phi-pp2[1]
11.09.P1-4.496-42	4.496	42	2	2	2	1	PROKVIRUS	Viruses[1];Caudovirales[1];Myoviridae[1];Tevenvirinae[1];Schizotequatrovirus[1];Vibrio virus nt1[1];Leptolyngbya[1];unclassified Leptolyngbya[1];Leptolyngbya sp. PCC 7375[1]	Viruses;Caudovirales;Myoviridae;Tevenvirinae;Schizotequatrovirus;Vibrio virus nt1;Leptolyngbya;unclassified Leptolyngbya;Leptolyngbya sp. PCC 7375	Viruses[1];Caudovirales[1];Myoviridae[1];Tevenvirinae[1];Schizotequatrovirus[1];Vibrio virus nt1[1];Vibrio phage nt-1[1]
17.04.P3-2.666-9.1	2.666	9.1	3	2	1	0.333333	PROKVIRUS	Viruses[1];Caudovirales[1];Myoviridae[1];Tevenvirinae[1];unclassified Tevenvirinae[1];Aeromonas phage AS-sw[1];Kroppenstedtia[1];Kroppenstedtia eburnea[1]	Viruses;Caudovirales;Myoviridae;Tevenvirinae;unclassified Tevenvirinae;Aeromonas phage AS-sw;Kroppenstedtia;Kroppenstedtia eburnea	Viruses[1];Caudovirales[1];Myoviridae[1];Tevenvirinae[1];unclassified Tevenvirinae[1];Aeromonas phage AS-sw[1]
23.10.P4-15.618-22	15.618	22	9	7	3	0.333333	PROKVIRUS	Viruses[3];Caudovirales[2];Myoviridae[2];Tevenvirinae[2];unclassified Tevenvirinae[2];Aeromonas phage AS-sw[2];Salisaeta[1];unclassified Megasphaera[1];Megasphaera sp. BL7[1];Myxococcus fulvus 124B02[1]	Viruses;Caudovirales;Myoviridae;Tevenvirinae;unclassified Tevenvirinae;Aeromonas phage AS-sw;Salisaeta;unclassified Megasphaera;Megasphaera sp. BL7;Myxococcus fulvus 124B02	Viruses[3];Caudovirales[2];Myoviridae[2];Tevenvirinae[2];unclassified Tevenvirinae[2];Aeromonas phage AS-sw[2]
17.04.P4-2.826-2.6	2.826	2.6	2	2	1	0.5	PROKVIRUS	Viruses[1];Caudovirales[1];Myoviridae[1];Tevenvirinae[1];unclassified Tevenvirinae[1];Citrobacter phage Margaery[1];Tessaracoccus[1];Tessaracoccus flavescens[1]	Viruses;Caudovirales;Myoviridae;Tevenvirinae;unclassified Tevenvirinae;Citrobacter phage Margaery;Tessaracoccus;Tessaracoccus flavescens	Viruses[1];Caudovirales[1];Myoviridae[1];Tevenvirinae[1];unclassified Tevenvirinae[1];Citrobacter phage Margaery[1]
11.09.P2-4.667-44	4.667	44	2	2	2	1	PROKVIRUS	Viruses[1];Caudovirales[1];Myoviridae[1];Tevenvirinae[1];unclassified Tevenvirinae[1];Cronobacter phage S13[1];Burkholderia cepacia complex[1];Burkholderia cenocepacia[1]	Viruses;Caudovirales;Myoviridae;Tevenvirinae;unclassified Tevenvirinae;Cronobacter phage S13;Burkholderia cepacia complex;Burkholderia cenocepacia	Viruses[1];Caudovirales[1];Myoviridae[1];Tevenvirinae[1];unclassified Tevenvirinae[1];Cronobacter phage S13[1]
11.09.P1-4.371-11	4.371	11	2	2	2	1	PROKVIRUS	Viruses[1];Caudovirales[1];Myoviridae[1];Tevenvirinae[1];unclassified Tevenvirinae[1];Novimethylophilus[1];Novimethylophilus kurashikiensis[1]	Viruses;Caudovirales;Myoviridae;Tevenvirinae;unclassified Tevenvirinae;Novimethylophilus;Novimethylophilus kurashikiensis	Viruses[1];Caudovirales[1];Myoviridae[1];Tevenvirinae[1];unclassified Tevenvirinae[1];Cronobacter phage S13[1]
17.04.P2-4.608-3.5	4.608	3.5	4	4	3	0.75	PROKVIRUS	Viruses[2];Caudovirales[2];Myoviridae[2];Thornevirus[1];Bacillus virus SP15[1];Desulfobacteraceae[1];Rhizobium[1];Rhizobium tropici[1]	Viruses;Caudovirales;Myoviridae;Thornevirus;Bacillus virus SP15;Desulfobacteraceae;Rhizobium;Rhizobium tropici	Viruses[2];Caudovirales[2];Myoviridae[2];unclassified Myoviridae[1];Bacillus phage vB_BceM-HSE3[1];Bacillus phage SP-15[1]
23.10.P4-6.087-20	6.087	20	2	2	1	0.5	PROKVIRUS	Viruses[1];Caudovirales[1];Myoviridae[1];Thornevirus[1];Bacillus virus SP15[1];Edwardsiella[1];Edwardsiella ictaluri[1]	Viruses;Caudovirales;Myoviridae;Thornevirus;Bacillus virus SP15;Edwardsiella;Edwardsiella ictaluri	Viruses[1];Caudovirales[1];Myoviridae[1];Thornevirus[1];Bacillus virus SP15[1];Bacillus phage SP-15[1]
17.04.P4-2.923-20	2.923	20	2	2	2	1	PROKVIRUS	Viruses[2];Caudovirales[2];Myoviridae[1];unclassified Ackermannviridae[1];Sinorhizobium virus M7[1];Sinorhizobium phage phiM7[1]	Viruses;Caudovirales;Myoviridae;unclassified Ackermannviridae;Sinorhizobium virus M7;Sinorhizobium phage phiM7	Viruses[2];Caudovirales[2];Myoviridae[1];unclassified Ackermannviridae[1];Stenotrophomonas phage vB_SmaS-DLP_6[1];Sinorhizobium phage phiM7[1]
11.09.P2-10.778-51	10.778	51	3	3	3	1	PROKVIRUS	Viruses[2];Caudovirales[1];Myoviridae[1];unclassified Myoviridae[1];Acanthocystis turfacea Chlorella virus Canal-1[1];Klebsiella[1];Klebsiella michiganensis[1]	Viruses;Caudovirales;Myoviridae;unclassified Myoviridae;Acanthocystis turfacea Chlorella virus Canal-1;Klebsiella;Klebsiella michiganensis	Viruses[2];Caudovirales[1];Chlorovirus[1];unclassified Chlorovirus[1];Synechococcus phage S-WAM2[1]
17.04.P4-8.228-20	8.228	20	3	3	3	1	PROKVIRUS	Viruses[3];Caudovirales[3];Myoviridae[3];unclassified Myoviridae[2];Acidovorax virus ACP17[1];Acidovorax phage ACP17[1]	Viruses;Caudovirales;Myoviridae;unclassified Myoviridae;Acidovorax virus ACP17;Acidovorax phage ACP17	Viruses[3];Caudovirales[3];Myoviridae[3];unclassified Myoviridae[2];Salicola phage SCTP-2[1];Acidovorax phage ACP17[1]
17.05.P4-3.235-27	3.235	27	3	3	2	0.666667	PROKVIRUS	Viruses[2];Caudovirales[2];Myoviridae[1];unclassified Myoviridae[1];Acinetobacter phage SH-Ab 15497[1];Streptosporangiaceae[1];Planobispora[1];Planobispora rosea[1]	Viruses;Caudovirales;Myoviridae;unclassified Myoviridae;Acinetobacter phage SH-Ab 15497;Streptosporangiaceae;Planobispora;Planobispora rosea	Viruses[2];Caudovirales[2];Siphoviridae[1];unclassified Siphoviridae[1];Synechococcus phage S-SKS1[1]
11.09.P1-9.365-8.7	9.365	8.7	10	8	8	0.8	PROKVIRUS	Viruses[5];Caudovirales[5];Myoviridae[5];unclassified Myoviridae[4];Alteromonadaceae[3];Alteromonas[3];unclassified Alteromonas[3];Alteromonas sp. TMED35[3]	Viruses;Caudovirales;Myoviridae;unclassified Myoviridae;Alteromonadaceae;Alteromonas;unclassified Alteromonas;Alteromonas sp. TMED35	Viruses[5];Caudovirales[5];Myoviridae[5];unclassified Myoviridae[4];Pelagibacter phage HTVC008M[2];Sinorhizobium phage phiN3[1]
11.09.P2-16.453-37	16.453	37	8	4	4	0.5	PROKVIRUS	Viruses[2];Caudovirales[2];Myoviridae[2];unclassified Myoviridae[2];Alteromonadaceae[2];Alteromonas[2];unclassified Alteromonas[2];Alteromonas sp. TMED35[2]	Viruses;Caudovirales;Myoviridae;unclassified Myoviridae;Alteromonadaceae;Alteromonas;unclassified Alteromonas;Alteromonas sp. TMED35	Viruses[2];Caudovirales[2];Myoviridae[2];unclassified Myoviridae[2];Synechococcus phage S-RSM4[2]
11.09.P2-2.456-2.8	2.456	2.8	4	2	2	0.5	PROKVIRUS	Viruses[1];Caudovirales[1];Myoviridae[1];unclassified Myoviridae[1];Alteromonadaceae[1];Gayadomonas[1];Gayadomonas joobiniege[1]	Viruses;Caudovirales;Myoviridae;unclassified Myoviridae;Alteromonadaceae;Gayadomonas;Gayadomonas joobiniege	Viruses[1];Caudovirales[1];Myoviridae[1];unclassified Myoviridae[1];Synechococcus phage ACG-2014f[1]
17.04.P2-4.374-6.6	4.374	6.6	2	2	2	1	PROKVIRUS	Viruses[1];Caudovirales[1];Myoviridae[1];unclassified Myoviridae[1];Alteromonadaceae[1];Marinobacter[1];Marinobacter salarius[1]	Viruses;Caudovirales;Myoviridae;unclassified Myoviridae;Alteromonadaceae;Marinobacter;Marinobacter salarius	Viruses[1];Caudovirales[1];Myoviridae[1];unclassified Myoviridae[1];Vibrio phage 1.031.O._10N.261.46.F8[1]
11.09.P2-4.695-4.7	4.695	4.7	5	5	3	0.6	PROKVIRUS	Viruses[3];Caudovirales[3];Myoviridae[3];unclassified Myoviridae[2];Bacillales[2];Bacillaceae[2];Bacillus[2];Bacillus cereus group[2];Bacillus thuringiensis[2]	Viruses;Caudovirales;Myoviridae;unclassified Myoviridae;Bacillales;Bacillaceae;Bacillus;Bacillus cereus group;Bacillus thuringiensis	Viruses[3];Caudovirales[3];Myoviridae[3];unclassified Myoviridae[2];Pelagibacter phage HTVC008M[2];Acidovorax phage ACP17[1]
17.04.P4-8.187-3.6	8.187	3.6	2	2	2	1	PROKVIRUS	Viruses[1];Caudovirales[1];Myoviridae[1];unclassified Myoviridae[1];Bacillales[1];Bacillaceae[1];Bacillus[1];Bacillus subtilis group[1];Bacillus subtilis[1]	Viruses;Caudovirales;Myoviridae;unclassified Myoviridae;Bacillales;Bacillaceae;Bacillus;Bacillus subtilis group;Bacillus subtilis	Viruses[1];Caudovirales[1];Myoviridae[1];unclassified Myoviridae[1];Bacillus phage vB_BpuM-BpSp[1]
17.04.P4-2.414-1.2	2.414	1.2	2	2	2	1	PROKVIRUS	Viruses[1];Caudovirales[1];Myoviridae[1];unclassified Myoviridae[1];Bacillales[1];Planococcaceae[1];Jeotgalibacillus[1];Jeotgalibacillus malaysiensis[1]	Viruses;Caudovirales;Myoviridae;unclassified Myoviridae;Bacillales;Planococcaceae;Jeotgalibacillus;Jeotgalibacillus malaysiensis	Viruses[1];Caudovirales[1];Myoviridae[1];unclassified Myoviridae[1];Vibrio phage 2.275.O._10N.286.54.E11[1]
17.04.P4-14.725-7.9	14.725	7.9	5	5	5	1	PROKVIRUS	Viruses[5];Caudovirales[5];Myoviridae[5];unclassified Myoviridae[4];Bacillus phage AR9[3]	Viruses;Caudovirales;Myoviridae;unclassified Myoviridae;Bacillus phage AR9	Viruses[5];Caudovirales[5];Myoviridae[5];unclassified Myoviridae[4];Bacillus phage AR9[3]
17.04.P4-4.693-2.8	4.693	2.8	2	2	2	1	PROKVIRUS	Viruses[2];Caudovirales[2];Myoviridae[2];unclassified Myoviridae[2];Bacillus phage AR9[2]	Viruses;Caudovirales;Myoviridae;unclassified Myoviridae;Bacillus phage AR9	Viruses[2];Caudovirales[2];Myoviridae[2];unclassified Myoviridae[2];Bacillus phage AR9[2]
17.04.P4-13.606-30	13.606	30	4	4	4	1	PROKVIRUS	Viruses[3];Caudovirales[3];Myoviridae[3];unclassified Myoviridae[3];Bacillus phage AR9[1];Bacillaceae[1];Bacillus[1];Bacillus subtilis group[1];Bacillus subtilis[1]	Viruses;Caudovirales;Myoviridae;unclassified Myoviridae;Bacillus phage AR9;Bacillaceae;Bacillus;Bacillus subtilis group;Bacillus subtilis	Viruses[3];Caudovirales[3];Myoviridae[3];unclassified Myoviridae[3];Bacillus phage AR9[1]
17.04.P4-3.709-6.5	3.709	6.5	2	2	1	0.5	PROKVIRUS	Viruses[1];Caudovirales[1];Myoviridae[1];unclassified Myoviridae[1];Bacillus phage AR9[1];Chitinophagales[1];Chitinophagaceae[1];Chitinophaga[1];Chitinophaga jiangningensis[1]	Viruses;Caudovirales;Myoviridae;unclassified Myoviridae;Bacillus phage AR9;Chitinophagales;Chitinophagaceae;Chitinophaga;Chitinophaga jiangningensis	Viruses[1];Caudovirales[1];Myoviridae[1];unclassified Myoviridae[1];Bacillus phage AR9[1]
17.04.P4-4.194-5.6	4.194	5.6	2	2	2	1	PROKVIRUS	Viruses[1];Caudovirales[1];Myoviridae[1];unclassified Myoviridae[1];Bacillus phage AR9[1];Planctomycetaceae[1];Mariniblastus[1];Mariniblastus fucicola[1]	Viruses;Caudovirales;Myoviridae;unclassified Myoviridae;Bacillus phage AR9;Planctomycetaceae;Mariniblastus;Mariniblastus fucicola	Viruses[1];Caudovirales[1];Myoviridae[1];unclassified Myoviridae[1];Bacillus phage AR9[1]
17.04.P4-20.067-5.3	20.067	5.3	5	5	5	1	PROKVIRUS	Viruses[4];Caudovirales[4];Myoviridae[4];unclassified Myoviridae[4];Bacillus phage AR9[2];Streptococcaceae[1];Lactococcus[1];Lactococcus chungangensis[1]	Viruses;Caudovirales;Myoviridae;unclassified Myoviridae;Bacillus phage AR9;Streptococcaceae;Lactococcus;Lactococcus chungangensis	Viruses[4];Caudovirales[4];Myoviridae[4];unclassified Myoviridae[4];Bacillus phage AR9[2]
17.04.P4-3.499-10	3.499	10	1	1	1	1	PROKVIRUS	Viruses[1];Caudovirales[1];Myoviridae[1];unclassified Myoviridae[1];Bacillus phage vB_BceM-HSE3[1]	Viruses;Caudovirales;Myoviridae;unclassified Myoviridae;Bacillus phage vB_BceM-HSE3	Viruses[1];Caudovirales[1];Myoviridae[1];unclassified Myoviridae[1];Bacillus phage vB_BceM-HSE3[1]
17.04.P4-3.325-46	3.325	46	2	2	2	1	PROKVIRUS	Viruses[2];Caudovirales[2];Myoviridae[2];unclassified Myoviridae[2];Bacillus phage vB_BpuM-BpSp[2]	Viruses;Caudovirales;Myoviridae;unclassified Myoviridae;Bacillus phage vB_BpuM-BpSp	Viruses[2];Caudovirales[2];Myoviridae[2];unclassified Myoviridae[2];Bacillus phage vB_BpuM-BpSp[2]
17.04.P2-21.363-25	21.363	25	9	9	7	0.777778	PROKVIRUS	Viruses[5];Caudovirales[5];Myoviridae[5];unclassified Myoviridae[5];Bacillus phage vB_BpuM-BpSp[2];saccharomyceta[2];Pezizomycotina[2];leotiomyceta[2];sordariomyceta[2];Leotiomycetes[1];Hypocreomycetidae[1];Glomerellales[1];Botrytis[1];Botrytis cinerea[1];Colletotrichum tofieldiae[1]	Viruses;Caudovirales;Myoviridae;unclassified Myoviridae;Bacillus phage vB_BpuM-BpSp;saccharomyceta;Pezizomycotina;leotiomyceta;sordariomyceta;Leotiomycetes;Hypocreomycetidae;Glomerellales;Botrytis;Botrytis cinerea;Colletotrichum tofieldiae	Viruses[5];Caudovirales[5];Myoviridae[5];unclassified Myoviridae[5];Bacillus phage AR9[2]
17.04.P4-10.854-10	10.854	10	6	5	4	0.666667	PROKVIRUS	Viruses[4];Caudovirales[4];Myoviridae[4];unclassified Myoviridae[4];Bacillus phage vB_BpuM-BpSp[4];Sporolactobacillaceae[1];unclassified Sporolactobacillaceae[1];[Bacillus] clarkii[1]	Viruses;Caudovirales;Myoviridae;unclassified Myoviridae;Bacillus phage vB_BpuM-BpSp;Sporolactobacillaceae;unclassified Sporolactobacillaceae;[Bacillus] clarkii	Viruses[4];Caudovirales[4];Myoviridae[4];unclassified Myoviridae[4];Bacillus phage vB_BpuM-BpSp[4]
17.04.P4-24.631-31	24.631	31	7	6	5	0.714286	PROKVIRUS	Viruses[4];Caudovirales[4];Myoviridae[4];unclassified Myoviridae[4];Bacillus phage vB_BpuM-BpSp[2];Thermoanaerobacterales Family IV. Incertae Sedis[1];Mahella[1];Mahella australiensis[1];Bacillus subtilis[1]	Viruses;Caudovirales;Myoviridae;unclassified Myoviridae;Bacillus phage vB_BpuM-BpSp;Thermoanaerobacterales Family IV. Incertae Sedis;Mahella;Mahella australiensis;Bacillus subtilis	Viruses[4];Caudovirales[4];Myoviridae[4];unclassified Myoviridae[4];Bacillus phage AR9[2]
23.10.P4-9.059-32	9.059	32	2	2	1	0.5	PROKVIRUS	Viruses[1];Caudovirales[1];Myoviridae[1];unclassified Myoviridae[1];Bdellovibrionaceae[1];Bdellovibrio[1];Bdellovibrio bacteriovorus[1]	Viruses;Caudovirales;Myoviridae;unclassified Myoviridae;Bdellovibrionaceae;Bdellovibrio;Bdellovibrio bacteriovorus	Viruses[1];Caudovirales[1];Myoviridae[1];unclassified Myoviridae[1];Synechococcus phage S-WAM1[1]
17.04.P4-3.279-5.5	3.279	5.5	2	2	1	0.5	PROKVIRUS	Viruses[1];Caudovirales[1];Myoviridae[1];unclassified Myoviridae[1];Blastocladiomycota[1];Blastocladiomycota incertae sedis[1];Blastocladiomycetes[1];Blastocladiales[1];Catenariaceae[1];Catenaria[1];Catenaria anguillulae[1];Catenaria anguillulae PL171[1]	Viruses;Caudovirales;Myoviridae;unclassified Myoviridae;Blastocladiomycota;Blastocladiomycota incertae sedis;Blastocladiomycetes;Blastocladiales;Catenariaceae;Catenaria;Catenaria anguillulae;Catenaria anguillulae PL171	Viruses[1];Caudovirales[1];Myoviridae[1];unclassified Myoviridae[1];Prochlorococcus phage P-SSM3[1]
17.05.P3-5.039-5.4	5.039	5.4	2	2	1	0.5	PROKVIRUS	Viruses[1];Caudovirales[1];Myoviridae[1];unclassified Myoviridae[1];Bradyrhizobium phage BDU-MI-1[1];Oleibacter[1];unclassified Oleibacter[1];Oleibacter sp. HI0075[1]	Viruses;Caudovirales;Myoviridae;unclassified Myoviridae;Bradyrhizobium phage BDU-MI-1;Oleibacter;unclassified Oleibacter;Oleibacter sp. HI0075	Viruses[1];Caudovirales[1];Myoviridae[1];unclassified Myoviridae[1];Bradyrhizobium phage BDU-MI-1[1]
11.09.P3-3.616-5.9	3.616	5.9	2	2	2	1	PROKVIRUS	Viruses[2];Caudovirales[2];Myoviridae[1];unclassified Myoviridae[1];Caulobacter phage Cr30[1]	Viruses;Caudovirales;Myoviridae;unclassified Myoviridae;Caulobacter phage Cr30	Viruses[2];Caudovirales[2];Ackermannviridae[1];unclassified Myoviridae[1];Vibrio phage 1.244.A._10N.261.54.C3[1]
11.09.P4-9.128-2.8	9.128	2.8	8	8	8	1	PROKVIRUS	Viruses[4];Caudovirales[4];Myoviridae[3];unclassified Myoviridae[3];Celeribacter phage P12053L[1];Methylomicrobium[1];unclassified Pararhodobacter[1];Pararhodobacter sp. CCB-MM2[1];Pedobacter glucosidilyticus[1]	Viruses;Caudovirales;Myoviridae;unclassified Myoviridae;Celeribacter phage P12053L;Methylomicrobium;unclassified Pararhodobacter;Pararhodobacter sp. CCB-MM2;Pedobacter glucosidilyticus	Viruses[4];Caudovirales[4];Myoviridae[3];unclassified Myoviridae[3];Synechococcus phage Syn19[1]
17.05.P3-11.511-17	11.511	17	3	2	3	1	PROKVIRUS	Viruses[1];Caudovirales[1];Myoviridae[1];unclassified Myoviridae[1];Chlamydomonadales[1];Chlamydomonadaceae[1];Chlamydomonas[1];Chlamydomonas eustigma[1]	Viruses;Caudovirales;Myoviridae;unclassified Myoviridae;Chlamydomonadales;Chlamydomonadaceae;Chlamydomonas;Chlamydomonas eustigma	Viruses[1];Caudovirales[1];Myoviridae[1];unclassified Myoviridae[1];Synechococcus phage S-SKS1[1]
17.05.P4-3.041-3.6	3.041	3.6	2	2	2	1	PROKVIRUS	Viruses[1];Caudovirales[1];Myoviridae[1];unclassified Myoviridae[1];Clostridiales[1];Ruminococcaceae[1];Ruminococcus[1];unclassified Ruminococcus[1];Ruminococcus sp. 37_24[1]	Viruses;Caudovirales;Myoviridae;unclassified Myoviridae;Clostridiales;Ruminococcaceae;Ruminococcus;unclassified Ruminococcus;Ruminococcus sp. 37_24	Viruses[1];Caudovirales[1];Myoviridae[1];unclassified Myoviridae[1];Rhodothermus phage RM378[1]
11.09.P1-3.445-3.8	3.445	3.8	2	2	2	1	PROKVIRUS	Viruses[1];Caudovirales[1];Myoviridae[1];unclassified Myoviridae[1];Comamonadaceae[1];Delftia[1];unclassified Delftia[1];Delftia sp. 670[1]	Viruses;Caudovirales;Myoviridae;unclassified Myoviridae;Comamonadaceae;Delftia;unclassified Delftia;Delftia sp. 670	Viruses[1];Caudovirales[1];Myoviridae[1];unclassified Myoviridae[1];Escherichia phage ESCO5[1]
17.04.P2-3.234-2.7	3.234	2.7	2	2	2	1	PROKVIRUS	Viruses[2];Caudovirales[2];Myoviridae[2];unclassified Myoviridae[2];Cyanophage P-RSM1[1]	Viruses;Caudovirales;Myoviridae;unclassified Myoviridae;Cyanophage P-RSM1	Viruses[2];Caudovirales[2];Myoviridae[2];unclassified Myoviridae[2];Cyanophage P-RSM1[1]
11.09.P2-3.396-49	3.396	49	1	1	1	1	PROKVIRUS	Viruses[1];Caudovirales[1];Myoviridae[1];unclassified Myoviridae[1];Cyanophage P-RSM6[1]	Viruses;Caudovirales;Myoviridae;unclassified Myoviridae;Cyanophage P-RSM6	Viruses[1];Caudovirales[1];Myoviridae[1];unclassified Myoviridae[1];Cyanophage P-RSM6[1]
17.05.P3-2.558-2.4	2.558	2.4	1	1	1	1	PROKVIRUS	Viruses[1];Caudovirales[1];Myoviridae[1];unclassified Myoviridae[1];Cyanophage P-RSM6[1]	Viruses;Caudovirales;Myoviridae;unclassified Myoviridae;Cyanophage P-RSM6	Viruses[1];Caudovirales[1];Myoviridae[1];unclassified Myoviridae[1];Cyanophage P-RSM6[1]
11.09.P1-2.553-21	2.553	21	1	1	1	1	PROKVIRUS	Viruses[1];Caudovirales[1];Myoviridae[1];unclassified Myoviridae[1];Cyanophage S-RIM32[1]	Viruses;Caudovirales;Myoviridae;unclassified Myoviridae;Cyanophage S-RIM32	Viruses[1];Caudovirales[1];Myoviridae[1];unclassified Myoviridae[1];Cyanophage S-RIM32[1]
11.09.P3-2.792-15	2.792	15	1	1	1	1	PROKVIRUS	Viruses[1];Caudovirales[1];Myoviridae[1];unclassified Myoviridae[1];Cyanophage S-RIM44[1]	Viruses;Caudovirales;Myoviridae;unclassified Myoviridae;Cyanophage S-RIM44	Viruses[1];Caudovirales[1];Myoviridae[1];unclassified Myoviridae[1];Cyanophage S-RIM44[1]
17.04.P2-10.004-5.3	10.004	5.3	5	2	1	0.2	PROKVIRUS	Viruses[1];Caudovirales[1];Myoviridae[1];unclassified Myoviridae[1];Cyanophage S-RIM44[1];Balneolales[1];Balneolaceae[1];Rhodohalobacter[1];Rhodohalobacter barkolensis[1]	Viruses;Caudovirales;Myoviridae;unclassified Myoviridae;Cyanophage S-RIM44;Balneolales;Balneolaceae;Rhodohalobacter;Rhodohalobacter barkolensis	Viruses[1];Caudovirales[1];Myoviridae[1];unclassified Myoviridae[1];Cyanophage S-RIM44[1]
11.09.P2-2.996-22	2.996	22	1	1	1	1	PROKVIRUS	Viruses[1];Caudovirales[1];Myoviridae[1];unclassified Myoviridae[1];Cyanophage S-RIM50[1]	Viruses;Caudovirales;Myoviridae;unclassified Myoviridae;Cyanophage S-RIM50	Viruses[1];Caudovirales[1];Myoviridae[1];unclassified Myoviridae[1];Cyanophage S-RIM50[1]
11.09.P1-2.871-13	2.871	13	2	2	1	0.5	PROKVIRUS	Viruses[1];Caudovirales[1];Myoviridae[1];unclassified Myoviridae[1];Cytophagia[1];Cytophagales[1];Flammeovirgaceae[1];Flexithrix[1];Flexithrix dorotheae[1]	Viruses;Caudovirales;Myoviridae;unclassified Myoviridae;Cytophagia;Cytophagales;Flammeovirgaceae;Flexithrix;Flexithrix dorotheae	Viruses[1];Caudovirales[1];Myoviridae[1];unclassified Myoviridae[1];Caulobacter phage Cr30[1]
17.04.P2-6.727-1.6	6.727	1.6	3	3	1	0.333333	PROKVIRUS	Viruses[1];Caudovirales[1];Myoviridae[1];unclassified Myoviridae[1];Cytophagia[1];Methanomicrobiaceae[1];Flammeovirgaceae[1];Flammeovirga[1];unclassified Flammeovirga[1];Flammeovirga sp. OC4[1]	Viruses;Caudovirales;Myoviridae;unclassified Myoviridae;Cytophagia;Methanomicrobiaceae;Flammeovirgaceae;Flammeovirga;unclassified Flammeovirga;Flammeovirga sp. OC4	Viruses[1];Caudovirales[1];Myoviridae[1];unclassified Myoviridae[1];Synechococcus phage ACG-2014i[1]
17.04.P2-8.361-4.8	8.361	4.8	3	3	2	0.666667	PROKVIRUS	Viruses[2];Caudovirales[2];Myoviridae[2];unclassified Myoviridae[2];Desulfuromonadales[1];Desulfuromonadaceae[1];Desulfuromonas[1];unclassified Desulfuromonas[1];Desulfuromonas sp. TF[1]	Viruses;Caudovirales;Myoviridae;unclassified Myoviridae;Desulfuromonadales;Desulfuromonadaceae;Desulfuromonas;unclassified Desulfuromonas;Desulfuromonas sp. TF	Viruses[2];Caudovirales[2];Myoviridae[2];unclassified Myoviridae[2];Pelagibacter phage HTVC008M[1]
11.09.P2-11.589-35	11.589	35	4	4	4	1	PROKVIRUS	Viruses[2];Caudovirales[2];Myoviridae[2];unclassified Myoviridae[2];Enterobacteriaceae[2];Klebsiella[2];Klebsiella michiganensis[2]	Viruses;Caudovirales;Myoviridae;unclassified Myoviridae;Enterobacteriaceae;Klebsiella;Klebsiella michiganensis	Viruses[2];Caudovirales[2];Myoviridae[2];unclassified Myoviridae[2];Prochlorococcus phage P-SSM5[2]
11.09.P2-4.757-48	4.757	48	2	2	2	1	PROKVIRUS	Viruses[1];Caudovirales[1];Myoviridae[1];unclassified Myoviridae[1];Enterobacteriaceae[1];Klebsiella[1];Klebsiella michiganensis[1]	Viruses;Caudovirales;Myoviridae;unclassified Myoviridae;Enterobacteriaceae;Klebsiella;Klebsiella michiganensis	Viruses[1];Caudovirales[1];Myoviridae[1];unclassified Myoviridae[1];Prochlorococcus phage P-SSM2[1]
11.09.P2-8.963-47	8.963	47	2	2	2	1	PROKVIRUS	Viruses[1];Caudovirales[1];Myoviridae[1];unclassified Myoviridae[1];Enterobacteriaceae[1];Klebsiella[1];Klebsiella michiganensis[1]	Viruses;Caudovirales;Myoviridae;unclassified Myoviridae;Enterobacteriaceae;Klebsiella;Klebsiella michiganensis	Viruses[1];Caudovirales[1];Myoviridae[1];unclassified Myoviridae[1];Synechococcus phage S-SKS1[1]
17.05.P3-3.905-7.7	3.905	7.7	3	3	3	1	PROKVIRUS	Viruses[2];Caudovirales[2];Myoviridae[1];unclassified Myoviridae[1];Escherichia phage ESCO5[1];Cytophagales[1];Hymenobacteraceae[1];Rufibacter[1];Rufibacter roseus[1]	Viruses;Caudovirales;Myoviridae;unclassified Myoviridae;Escherichia phage ESCO5;Cytophagales;Hymenobacteraceae;Rufibacter;Rufibacter roseus	Viruses[2];Caudovirales[2];Podoviridae[1];unclassified Podoviridae[1];Escherichia phage ESCO5[1]
05.07.P4-3.424-2.1	3.424	2.1	3	2	2	0.666667	PROKVIRUS	Viruses[2];Caudovirales[2];Myoviridae[2];unclassified Myoviridae[1];Escherichia virus 121Q[1];Escherichia phage 121Q[1]	Viruses;Caudovirales;Myoviridae;unclassified Myoviridae;Escherichia virus 121Q;Escherichia phage 121Q	Viruses[2];Caudovirales[2];Myoviridae[2];unclassified Myoviridae[1];Escherichia virus 121Q[1];Escherichia phage 121Q[1]
05.07.P4-8.202-8.6	8.202	8.6	7	6	4	0.571429	PROKVIRUS	Viruses[4];Caudovirales[4];Myoviridae[3];unclassified Myoviridae[2];Eschierichia virus PBECO4[1];Escherichia phage PBECO4[1];Rhodobacter sphaeroides[1];Polaribacter[1];Polaribacter gangjinensis[1]	Viruses;Caudovirales;Myoviridae;unclassified Myoviridae;Eschierichia virus PBECO4;Escherichia phage PBECO4;Rhodobacter sphaeroides;Polaribacter;Polaribacter gangjinensis	Viruses[4];Caudovirales[4];Myoviridae[3];unclassified Myoviridae[2];Lake Baikal phage Baikal-20-5m-C28[1];Escherichia phage PBECO4[1]
05.07.P3-6.535-17	6.535	17	5	4	4	0.8	PROKVIRUS	Viruses[3];Caudovirales[3];Myoviridae[2];unclassified Myoviridae[1];Eschierichia virus PBECO4[1];Sulfurovum[1];Sulfurovum lithotrophicum[1]	Viruses;Caudovirales;Myoviridae;unclassified Myoviridae;Eschierichia virus PBECO4;Sulfurovum;Sulfurovum lithotrophicum	Viruses[3];Caudovirales[3];Myoviridae[2];Asteriusvirus[1];Lake Baikal phage Baikal-20-5m-C28[1];Escherichia phage PBECO4[1]
17.04.P4-2.668-3.2	2.668	3.2	4	4	4	1	PROKVIRUS	Viruses[2];Caudovirales[2];Myoviridae[2];unclassified Myoviridae[1];Firehammervirus[1];Campylobacter virus CP21[1];Campylobacter[1];unclassified Campylobacter[1];Cavenderia fasciculata[1]	Viruses;Caudovirales;Myoviridae;unclassified Myoviridae;Firehammervirus;Campylobacter virus CP21;Campylobacter;unclassified Campylobacter;Cavenderia fasciculata	Viruses[2];Caudovirales[2];Myoviridae[2];unclassified Myoviridae[1];Synechococcus phage S-T4[1];Campylobacter virus CP21[1]
05.07.P4-9.181-36	9.181	36	7	4	4	0.571429	PROKVIRUS	Viruses[2];Caudovirales[2];Myoviridae[2];unclassified Myoviridae[2];Flavobacteriia[2];Flavobacteriales[2];Flavobacteriaceae[2];Chishuiella[2];Chishuiella changwenlii[2]	Viruses;Caudovirales;Myoviridae;unclassified Myoviridae;Flavobacteriia;Flavobacteriales;Flavobacteriaceae;Chishuiella;Chishuiella changwenlii	Viruses[2];Caudovirales[2];Myoviridae[2];unclassified Myoviridae[2];Klebsiella phage ZCKP1[2]
17.04.P4-3.974-7.2	3.974	7.2	3	2	3	1	PROKVIRUS	Viruses[1];Caudovirales[1];Myoviridae[1];unclassified Myoviridae[1];Flavobacteriia[1];Flavobacteriales[1];Flavobacteriaceae[1];Polaribacter[1];Polaribacter butkevichii[1]	Viruses;Caudovirales;Myoviridae;unclassified Myoviridae;Flavobacteriia;Flavobacteriales;Flavobacteriaceae;Polaribacter;Polaribacter butkevichii	Viruses[1];Caudovirales[1];Myoviridae[1];unclassified Myoviridae[1];Cyanophage S-RIM44[1]
17.04.P4-2.679-2.7	2.679	2.7	2	2	2	1	PROKVIRUS	Viruses[1];Caudovirales[1];Myoviridae[1];unclassified Myoviridae[1];Hahellaceae[1];Zooshikella[1];Zooshikella ganghwensis[1]	Viruses;Caudovirales;Myoviridae;unclassified Myoviridae;Hahellaceae;Zooshikella;Zooshikella ganghwensis	Viruses[1];Caudovirales[1];Myoviridae[1];unclassified Myoviridae[1];Synechococcus phage S-ShM2[1]
17.04.P1-9.128-10	9.128	10	5	4	4	0.8	PROKVIRUS	Viruses[2];Caudovirales[2];Myoviridae[2];unclassified Myoviridae[2];Halanaerobiales[1];Halobacteroidaceae[1];Halonatronum[1];Labilibacter[1];Labilibacter aurantiacus[1]	Viruses;Caudovirales;Myoviridae;unclassified Myoviridae;Halanaerobiales;Halobacteroidaceae;Halonatronum;Labilibacter;Labilibacter aurantiacus	Viruses[2];Caudovirales[2];Myoviridae[2];unclassified Myoviridae[2];Pelagibacter phage HTVC008M[1]
05.07.P4-13.300-12	13.3	12	9	6	6	0.666667	PROKVIRUS	Viruses[4];Caudovirales[4];Myoviridae[4];unclassified Myoviridae[2];Klebsiella virus K64-1[1];Gallaecimonas mangrovi[1];Novosphingobium kunmingense[1]	Viruses;Caudovirales;Myoviridae;unclassified Myoviridae;Klebsiella virus K64-1;Gallaecimonas mangrovi;Novosphingobium kunmingense	Viruses[4];Caudovirales[4];Myoviridae[4];unclassified Myoviridae[2];Klebsiella virus K64-1[1];Klebsiella phage K64-1[1]
05.07.P4-12.715-37	12.715	37	7	6	6	0.857143	PROKVIRUS	Viruses[4];Caudovirales[4];Myoviridae[4];unclassified Myoviridae[3];Klebsiella virus RaK2[1];Klebsiella phage vB_KleM_RaK2[1];Megamonas[1];Megamonas hypermegale[1]	Viruses;Caudovirales;Myoviridae;unclassified Myoviridae;Klebsiella virus RaK2;Klebsiella phage vB_KleM_RaK2;Megamonas;Megamonas hypermegale	Viruses[4];Caudovirales[4];Myoviridae[4];unclassified Myoviridae[3];Klebsiella virus RaK2[1];Klebsiella phage vB_KleM_RaK2[1]
11.09.P1-3.923-52	3.923	52	4	4	4	1	PROKVIRUS	Viruses[4];Caudovirales[4];Myoviridae[4];unclassified Myoviridae[4];Lake Baikal phage Baikal-20-5m-C28[2]	Viruses;Caudovirales;Myoviridae;unclassified Myoviridae;Lake Baikal phage Baikal-20-5m-C28	Viruses[4];Caudovirales[4];Myoviridae[4];unclassified Myoviridae[4];Lake Baikal phage Baikal-20-5m-C28[2]
05.07.P4-2.674-4.3	2.674	4.3	1	1	1	1	PROKVIRUS	Viruses[1];Caudovirales[1];Myoviridae[1];unclassified Myoviridae[1];Lake Baikal phage Baikal-20-5m-C28[1]	Viruses;Caudovirales;Myoviridae;unclassified Myoviridae;Lake Baikal phage Baikal-20-5m-C28	Viruses[1];Caudovirales[1];Myoviridae[1];unclassified Myoviridae[1];Lake Baikal phage Baikal-20-5m-C28[1]
05.07.P3-2.740-3.0	2.74	3	2	1	1	0.5	PROKVIRUS	Viruses[1];Caudovirales[1];Myoviridae[1];unclassified Myoviridae[1];Lake Baikal phage Baikal-20-5m-C28[1]	Viruses;Caudovirales;Myoviridae;unclassified Myoviridae;Lake Baikal phage Baikal-20-5m-C28	Viruses[1];Caudovirales[1];Myoviridae[1];unclassified Myoviridae[1];Lake Baikal phage Baikal-20-5m-C28[1]
11.09.P2-8.389-15	8.389	15	5	5	5	1	PROKVIRUS	Viruses[4];Caudovirales[4];Myoviridae[3];unclassified Myoviridae[3];Lake Baikal phage Baikal-20-5m-C28[2];Bacteroidales[1];Prevotellaceae[1];Prevotella[1];unclassified Prevotella[1];Prevotella sp. Marseille-P4119[1]	Viruses;Caudovirales;Myoviridae;unclassified Myoviridae;Lake Baikal phage Baikal-20-5m-C28;Bacteroidales;Prevotellaceae;Prevotella;unclassified Prevotella;Prevotella sp. Marseille-P4119	Viruses[4];Caudovirales[4];Myoviridae[3];unclassified Myoviridae[3];Lake Baikal phage Baikal-20-5m-C28[2]
05.07.P3-8.137-13	8.137	13	7	7	5	0.714286	PROKVIRUS	Viruses[5];Caudovirales[5];Myoviridae[4];unclassified Myoviridae[3];Lake Baikal phage Baikal-20-5m-C28[2];Hyphomonas[1];unclassified Hyphomonas[1];Hyphomonas sp. C76AD[1]	Viruses;Caudovirales;Myoviridae;unclassified Myoviridae;Lake Baikal phage Baikal-20-5m-C28;Hyphomonas;unclassified Hyphomonas;Hyphomonas sp. C76AD	Viruses[5];Caudovirales[5];Myoviridae[4];unclassified Myoviridae[3];Lake Baikal phage Baikal-20-5m-C28[2];Delftia phage PhiW-14[1]
17.04.P4-11.378-6.5	11.378	6.5	5	5	4	0.8	PROKVIRUS	Viruses[3];Caudovirales[3];Myoviridae[3];unclassified Myoviridae[2];Lake Baikal phage Baikal-20-5m-C28[2];Serratia phage BF[1];Synechococcus[1];unclassified Synechococcus[1];Synechococcus sp. TMED187[1]	Viruses;Caudovirales;Myoviridae;unclassified Myoviridae;Lake Baikal phage Baikal-20-5m-C28;Serratia phage BF;Synechococcus;unclassified Synechococcus;Synechococcus sp. TMED187	Viruses[3];Caudovirales[3];Myoviridae[3];unclassified Myoviridae[2];Lake Baikal phage Baikal-20-5m-C28[2];Serratia phage BF[1]
17.04.P2-21.008-17	21.008	17	8	8	8	1	PROKVIRUS	Viruses[6];Caudovirales[6];Myoviridae[6];unclassified Myoviridae[4];Lake Baikal phage Baikal-20-5m-C28[4];Sinorhizobium phage phiN3[1];Endozoicomonas atrinae[1];Halomonas sp. S2151[1]	Viruses;Caudovirales;Myoviridae;unclassified Myoviridae;Lake Baikal phage Baikal-20-5m-C28;Sinorhizobium phage phiN3;Endozoicomonas atrinae;Halomonas sp. S2151	Viruses[6];Caudovirales[6];Myoviridae[6];unclassified Myoviridae[4];Lake Baikal phage Baikal-20-5m-C28[4];Aeromonas phage Aes508[1]
17.04.P4-8.994-33	8.994	33	6	6	6	1	PROKVIRUS	Viruses[5];Caudovirales[5];Myoviridae[5];unclassified Myoviridae[4];Lake Baikal phage Baikal-20-5m-C28[3];unclassified Fletchervirus[1];Comamonas thiooxydans[1]	Viruses;Caudovirales;Myoviridae;unclassified Myoviridae;Lake Baikal phage Baikal-20-5m-C28;unclassified Fletchervirus;Comamonas thiooxydans	Viruses[5];Caudovirales[5];Myoviridae[5];unclassified Myoviridae[4];Lake Baikal phage Baikal-20-5m-C28[3];unclassified Fletchervirus[1];Campylobacter phage PC5[1]
17.05.P3-4.824-8.9	4.824	8.9	2	2	1	0.5	PROKVIRUS	Viruses[1];Caudovirales[1];Myoviridae[1];unclassified Myoviridae[1];Legionellaceae[1];Legionella[1];Legionella quateirensis[1]	Viruses;Caudovirales;Myoviridae;unclassified Myoviridae;Legionellaceae;Legionella;Legionella quateirensis	Viruses[1];Caudovirales[1];Myoviridae[1];unclassified Myoviridae[1];Salicola phage SCTP-2[1]
11.09.P2-14.862-46	14.862	46	2	2	2	1	PROKVIRUS	Viruses[1];Caudovirales[1];Myoviridae[1];unclassified Myoviridae[1];Leptospiraceae[1];Leptospira[1];Leptospira biflexa[1];Leptospira biflexa serovar Patoc[1];Leptospira biflexa serovar Patoc strain 'Patoc 1 (Paris)'[1]	Viruses;Caudovirales;Myoviridae;unclassified Myoviridae;Leptospiraceae;Leptospira;Leptospira biflexa;Leptospira biflexa serovar Patoc;Leptospira biflexa serovar Patoc strain 'Patoc 1 (Paris)'	Viruses[1];Caudovirales[1];Myoviridae[1];unclassified Myoviridae[1];Synechococcus phage S-WAM2[1]
17.04.P4-8.293-7.5	8.293	7.5	4	2	4	1	PROKVIRUS	Viruses[1];Caudovirales[1];Myoviridae[1];unclassified Myoviridae[1];Myxococcales[1];Cystobacterineae[1];Archangiaceae[1];Archangium[1];Archangium gephyra[1]	Viruses;Caudovirales;Myoviridae;unclassified Myoviridae;Myxococcales;Cystobacterineae;Archangiaceae;Archangium;Archangium gephyra	Viruses[1];Caudovirales[1];Myoviridae[1];unclassified Myoviridae[1];Synechococcus phage ACG-2014h[1]
11.09.P2-2.674-2.9	2.674	2.9	2	2	2	1	PROKVIRUS	Viruses[1];Caudovirales[1];Myoviridae[1];unclassified Myoviridae[1];Nostocales[1];Hapalosiphonaceae[1];Fischerella[1];Fischerella major[1]	Viruses;Caudovirales;Myoviridae;unclassified Myoviridae;Nostocales;Hapalosiphonaceae;Fischerella;Fischerella major	Viruses[1];Caudovirales[1];Myoviridae[1];unclassified Myoviridae[1];Prochlorococcus phage Syn1[1]
11.09.P3-3.036-6.1	3.036	6.1	2	2	1	0.5	PROKVIRUS	Viruses[1];Caudovirales[1];Myoviridae[1];unclassified Myoviridae[1];Oceanospirillaceae[1];Neptuniibacter[1];Neptuniibacter pectenicola[1]	Viruses;Caudovirales;Myoviridae;unclassified Myoviridae;Oceanospirillaceae;Neptuniibacter;Neptuniibacter pectenicola	Viruses[1];Caudovirales[1];Myoviridae[1];unclassified Myoviridae[1];Acinetobacter phage AM24[1]
17.04.P4-8.205-14	8.205	14	3	2	1	0.333333	PROKVIRUS	Viruses[1];Caudovirales[1];Myoviridae[1];unclassified Myoviridae[1];Opitutales[1];Opitutaceae[1];Geminisphaera[1];Geminisphaera colitermitum[1]	Viruses;Caudovirales;Myoviridae;unclassified Myoviridae;Opitutales;Opitutaceae;Geminisphaera;Geminisphaera colitermitum	Viruses[1];Caudovirales[1];Myoviridae[1];unclassified Myoviridae[1];Cyanophage P-TIM40[1]
17.04.P2-4.578-5.3	4.578	5.3	4	2	4	1	PROKVIRUS	Viruses[1];Caudovirales[1];Myoviridae[1];unclassified Myoviridae[1];Opitutales[1];Opitutaceae[1];Opitutus[1];unclassified Opitutus[1];Opitutus sp. ER46[1]	Viruses;Caudovirales;Myoviridae;unclassified Myoviridae;Opitutales;Opitutaceae;Opitutus;unclassified Opitutus;Opitutus sp. ER46	Viruses[1];Caudovirales[1];Myoviridae[1];unclassified Myoviridae[1];Synechococcus phage ACG-2014h[1]
23.10.P4-12.198-32	12.198	32	2	2	2	1	PROKVIRUS	Viruses[2];Caudovirales[2];Myoviridae[2];unclassified Myoviridae[2];Pelagibacter phage HTVC008M[1]	Viruses;Caudovirales;Myoviridae;unclassified Myoviridae;Pelagibacter phage HTVC008M	Viruses[2];Caudovirales[2];Myoviridae[2];unclassified Myoviridae[2];Pelagibacter phage HTVC008M[1]
05.07.P3-10.845-3.9	10.845	3.9	14	14	14	1	PROKVIRUS	Viruses[13];Caudovirales[13];Myoviridae[12];unclassified Myoviridae[9];Pelagibacter phage HTVC008M[6];Sinorhizobium phage phiN3[1];unclassified Alteromonas[1];Alteromonas sp. TMED35[1]	Viruses;Caudovirales;Myoviridae;unclassified Myoviridae;Pelagibacter phage HTVC008M;Sinorhizobium phage phiN3;unclassified Alteromonas;Alteromonas sp. TMED35	Viruses[13];Caudovirales[13];Myoviridae[12];unclassified Myoviridae[9];Pelagibacter phage HTVC008M[6];Pseudomonas phage pf16[1]
11.09.P1-2.849-4.4	2.849	4.4	3	2	2	0.666667	PROKVIRUS	Viruses[2];Caudovirales[2];Myoviridae[2];unclassified Myoviridae[2];Prochlorococcus phage P-HM2[1]	Viruses;Caudovirales;Myoviridae;unclassified Myoviridae;Prochlorococcus phage P-HM2	Viruses[2];Caudovirales[2];Myoviridae[2];unclassified Myoviridae[2];Prochlorococcus phage P-HM2[1]
17.04.P1-5.356-4.8	5.356	4.8	4	4	3	0.75	PROKVIRUS	Viruses[2];Caudovirales[2];Myoviridae[2];unclassified Myoviridae[2];Prochlorococcus phage P-SSM2[1];Sphingobacteriales[1];Desulfococcus[1];Desulfococcus multivorans[1];Pedobacter glucosidilyticus[1]	Viruses;Caudovirales;Myoviridae;unclassified Myoviridae;Prochlorococcus phage P-SSM2;Sphingobacteriales;Desulfococcus;Desulfococcus multivorans;Pedobacter glucosidilyticus	Viruses[2];Caudovirales[2];Myoviridae[2];unclassified Myoviridae[2];Prochlorococcus phage P-SSM2[1]
11.09.P2-5.328-22	5.328	22	2	2	2	1	PROKVIRUS	Viruses[1];Caudovirales[1];Myoviridae[1];unclassified Myoviridae[1];Prochlorococcus phage P-SSM5[1];Klebsiella[1];Klebsiella michiganensis[1]	Viruses;Caudovirales;Myoviridae;unclassified Myoviridae;Prochlorococcus phage P-SSM5;Klebsiella;Klebsiella michiganensis	Viruses[1];Caudovirales[1];Myoviridae[1];unclassified Myoviridae[1];Prochlorococcus phage P-SSM5[1]
17.04.P4-2.593-2.6	2.593	2.6	1	1	1	1	PROKVIRUS	Viruses[1];Caudovirales[1];Myoviridae[1];unclassified Myoviridae[1];Pseudomonas phage PaBG[1]	Viruses;Caudovirales;Myoviridae;unclassified Myoviridae;Pseudomonas phage PaBG	Viruses[1];Caudovirales[1];Myoviridae[1];unclassified Myoviridae[1];Pseudomonas phage PaBG[1]
11.09.P1-7.803-7.9	7.803	7.9	4	4	4	1	PROKVIRUS	Viruses[4];Caudovirales[4];Myoviridae[4];unclassified Myoviridae[2];Pseudomonas virus Psa374[2];Pseudomonas phage phiPsa374[2]	Viruses;Caudovirales;Myoviridae;unclassified Myoviridae;Pseudomonas virus Psa374;Pseudomonas phage phiPsa374	Viruses[4];Caudovirales[4];Myoviridae[4];unclassified Myoviridae[2];Escherichia phage ST32[2];Pseudomonas phage phiPsa374[2]
11.09.P2-2.989-10	2.989	10	2	2	1	0.5	PROKVIRUS	Viruses[1];Caudovirales[1];Myoviridae[1];unclassified Myoviridae[1];Rhizobiaceae[1];Rhizobium/Agrobacterium group[1];Rhizobium[1];unclassified Rhizobium[1];Rhizobium sp. Root651[1]	Viruses;Caudovirales;Myoviridae;unclassified Myoviridae;Rhizobiaceae;Rhizobium/Agrobacterium group;Rhizobium;unclassified Rhizobium;Rhizobium sp. Root651	Viruses[1];Caudovirales[1];Myoviridae[1];unclassified Myoviridae[1];Shewanella phage SppYZU01[1]
17.04.P2-5.763-7.6	5.763	7.6	3	1	3	1	PROKVIRUS	Viruses[1];Caudovirales[1];Myoviridae[1];unclassified Myoviridae[1];Rhodothermus phage RM378[1]	Viruses;Caudovirales;Myoviridae;unclassified Myoviridae;Rhodothermus phage RM378	Viruses[1];Caudovirales[1];Myoviridae[1];unclassified Myoviridae[1];Rhodothermus phage RM378[1]
23.10.P4-5.867-18	5.867	18	3	1	3	1	PROKVIRUS	Viruses[1];Caudovirales[1];Myoviridae[1];unclassified Myoviridae[1];Rhodothermus phage RM378[1]	Viruses;Caudovirales;Myoviridae;unclassified Myoviridae;Rhodothermus phage RM378	Viruses[1];Caudovirales[1];Myoviridae[1];unclassified Myoviridae[1];Rhodothermus phage RM378[1]
17.05.P3-3.948-9.1	3.948	9.1	2	1	2	1	PROKVIRUS	Viruses[1];Caudovirales[1];Myoviridae[1];unclassified Myoviridae[1];Rhodothermus phage RM378[1]	Viruses;Caudovirales;Myoviridae;unclassified Myoviridae;Rhodothermus phage RM378	Viruses[1];Caudovirales[1];Myoviridae[1];unclassified Myoviridae[1];Rhodothermus phage RM378[1]
17.04.P3-5.395-19	5.395	19	2	2	2	1	PROKVIRUS	Viruses[1];Caudovirales[1];Myoviridae[1];unclassified Myoviridae[1];Rhodothermus phage RM378[1];Klebsiella[1];Klebsiella pneumoniae[1]	Viruses;Caudovirales;Myoviridae;unclassified Myoviridae;Rhodothermus phage RM378;Klebsiella;Klebsiella pneumoniae	Viruses[1];Caudovirales[1];Myoviridae[1];unclassified Myoviridae[1];Rhodothermus phage RM378[1]
17.04.P4-4.282-14	4.282	14	2	2	2	1	PROKVIRUS	Viruses[1];Caudovirales[1];Myoviridae[1];unclassified Myoviridae[1];Rhodothermus phage RM378[1];Klebsiella[1];Klebsiella pneumoniae[1]	Viruses;Caudovirales;Myoviridae;unclassified Myoviridae;Rhodothermus phage RM378;Klebsiella;Klebsiella pneumoniae	Viruses[1];Caudovirales[1];Myoviridae[1];unclassified Myoviridae[1];Rhodothermus phage RM378[1]
17.04.P1-6.028-16	6.028	16	3	3	2	0.666667	PROKVIRUS	Viruses[2];Caudovirales[2];Myoviridae[2];unclassified Myoviridae[2];Rhodothermus phage RM378[2];Oscillatoriales[1];Oscillatoriaceae[1];Moorea[1];Moorea producens[1];Moorea producens PAL-8-15-08-1[1]	Viruses;Caudovirales;Myoviridae;unclassified Myoviridae;Rhodothermus phage RM378;Oscillatoriales;Oscillatoriaceae;Moorea;Moorea producens;Moorea producens PAL-8-15-08-1	Viruses[2];Caudovirales[2];Myoviridae[2];unclassified Myoviridae[2];Rhodothermus phage RM378[2]
11.09.P4-2.974-2.3	2.974	2.3	1	1	1	1	PROKVIRUS	Viruses[1];Caudovirales[1];Myoviridae[1];unclassified Myoviridae[1];Salicola phage SCTP-2[1]	Viruses;Caudovirales;Myoviridae;unclassified Myoviridae;Salicola phage SCTP-2	Viruses[1];Caudovirales[1];Myoviridae[1];unclassified Myoviridae[1];Salicola phage SCTP-2[1]
17.04.P4-3.852-9.9	3.852	9.9	1	1	1	1	PROKVIRUS	Viruses[1];Caudovirales[1];Myoviridae[1];unclassified Myoviridae[1];Salicola phage SCTP-2[1]	Viruses;Caudovirales;Myoviridae;unclassified Myoviridae;Salicola phage SCTP-2	Viruses[1];Caudovirales[1];Myoviridae[1];unclassified Myoviridae[1];Salicola phage SCTP-2[1]
23.10.P4-2.911-18	2.911	18	1	1	1	1	PROKVIRUS	Viruses[1];Caudovirales[1];Myoviridae[1];unclassified Myoviridae[1];Salicola phage SCTP-2[1]	Viruses;Caudovirales;Myoviridae;unclassified Myoviridae;Salicola phage SCTP-2	Viruses[1];Caudovirales[1];Myoviridae[1];unclassified Myoviridae[1];Salicola phage SCTP-2[1]
05.07.P4-4.988-3.2	4.988	3.2	3	1	1	0.333333	PROKVIRUS	Viruses[1];Caudovirales[1];Myoviridae[1];unclassified Myoviridae[1];Salicola phage SCTP-2[1]	Viruses;Caudovirales;Myoviridae;unclassified Myoviridae;Salicola phage SCTP-2	Viruses[1];Caudovirales[1];Myoviridae[1];unclassified Myoviridae[1];Salicola phage SCTP-2[1]
11.09.P2-2.521-3.9	2.521	3.9	2	2	2	1	PROKVIRUS	Viruses[1];Caudovirales[1];Myoviridae[1];unclassified Myoviridae[1];Salicola phage SCTP-2[1];Francisella[1];Francisella tularensis[1]	Viruses;Caudovirales;Myoviridae;unclassified Myoviridae;Salicola phage SCTP-2;Francisella;Francisella tularensis	Viruses[1];Caudovirales[1];Myoviridae[1];unclassified Myoviridae[1];Salicola phage SCTP-2[1]
17.04.P2-21.916-9.0	21.916	9	11	8	8	0.727273	PROKVIRUS	Viruses[7];Caudovirales[7];Myoviridae[7];unclassified Myoviridae[6];Salicola phage SCTP-2[3];Hungateiclostridiaceae[1];Pseudoclostridium[1];Pseudoclostridium thermosuccinogenes[1]	Viruses;Caudovirales;Myoviridae;unclassified Myoviridae;Salicola phage SCTP-2;Hungateiclostridiaceae;Pseudoclostridium;Pseudoclostridium thermosuccinogenes	Viruses[7];Caudovirales[7];Myoviridae[7];unclassified Myoviridae[6];Salicola phage SCTP-2[3];Serratia phage BF[1]
05.07.P4-5.951-13	5.951	13	6	5	4	0.666667	PROKVIRUS	Viruses[4];Caudovirales[4];Myoviridae[4];unclassified Myoviridae[3];Salicola phage SCTP-2[2];Oscillatoriales[1];Coleofasciculaceae[1];Geitlerinema[1];unclassified Geitlerinema[1];Geitlerinema sp. PCC 7407[1]	Viruses;Caudovirales;Myoviridae;unclassified Myoviridae;Salicola phage SCTP-2;Oscillatoriales;Coleofasciculaceae;Geitlerinema;unclassified Geitlerinema;Geitlerinema sp. PCC 7407	Viruses[4];Caudovirales[4];Myoviridae[4];unclassified Myoviridae[3];Salicola phage SCTP-2[2];Serratia phage BF[1]
23.10.P4-7.580-4.5	7.58	4.5	2	2	1	0.5	PROKVIRUS	Viruses[1];Caudovirales[1];Myoviridae[1];unclassified Myoviridae[1];Salicola phage SCTP-2[1];Paenibacillaceae[1];Brevibacillus[1];Brevibacillus brevis[1]	Viruses;Caudovirales;Myoviridae;unclassified Myoviridae;Salicola phage SCTP-2;Paenibacillaceae;Brevibacillus;Brevibacillus brevis	Viruses[1];Caudovirales[1];Myoviridae[1];unclassified Myoviridae[1];Salicola phage SCTP-2[1]
11.09.P4-8.947-4.1	8.947	4.1	2	2	2	1	PROKVIRUS	Viruses[1];Caudovirales[1];Myoviridae[1];unclassified Myoviridae[1];Salpingoecidae[1];Salpingoeca[1];Salpingoeca rosetta[1]	Viruses;Caudovirales;Myoviridae;unclassified Myoviridae;Salpingoecidae;Salpingoeca;Salpingoeca rosetta	Viruses[1];Caudovirales[1];Myoviridae[1];unclassified Myoviridae[1];Synechococcus phage S-CAM7[1]
05.07.P3-4.760-8.9	4.76	8.9	6	2	4	0.666667	PROKVIRUS	Viruses[1];Caudovirales[1];Myoviridae[1];unclassified Myoviridae[1];Selenomonadales[1];Selenomonadaceae[1];Megamonas[1];Megamonas hypermegale[1]	Viruses;Caudovirales;Myoviridae;unclassified Myoviridae;Selenomonadales;Selenomonadaceae;Megamonas;Megamonas hypermegale	Viruses[1];Caudovirales[1];Myoviridae[1];unclassified Myoviridae[1];Pelagibacter phage HTVC008M[1]
17.04.P4-3.133-18	3.133	18	1	1	1	1	PROKVIRUS	Viruses[1];Caudovirales[1];Myoviridae[1];unclassified Myoviridae[1];Shewanella phage SppYZU01[1]	Viruses;Caudovirales;Myoviridae;unclassified Myoviridae;Shewanella phage SppYZU01	Viruses[1];Caudovirales[1];Myoviridae[1];unclassified Myoviridae[1];Shewanella phage SppYZU01[1]
17.04.P4-9.698-4.9	9.698	4.9	9	9	9	1	PROKVIRUS	Viruses[7];Caudovirales[7];Myoviridae[6];unclassified Myoviridae[5];Shewanella phage SppYZU01[5];Endozoicomonas[1];Endozoicomonas ascidiicola[1];Pseudomonas stutzeri subgroup[1];Pseudomonas stutzeri[1]	Viruses;Caudovirales;Myoviridae;unclassified Myoviridae;Shewanella phage SppYZU01;Endozoicomonas;Endozoicomonas ascidiicola;Pseudomonas stutzeri subgroup;Pseudomonas stutzeri	Viruses[7];Caudovirales[7];Myoviridae[6];unclassified Myoviridae[5];Shewanella phage SppYZU01[5];Edwardsiella phage MSW-3[1]
11.09.P1-4.202-9.3	4.202	9.3	4	4	4	1	PROKVIRUS	Viruses[3];Caudovirales[3];Myoviridae[3];unclassified Myoviridae[3];Shewanella sp. phage 1/4[2];Pseudomonas[1];Pseudomonas fluorescens group[1];Pseudomonas fluorescens[1]	Viruses;Caudovirales;Myoviridae;unclassified Myoviridae;Shewanella sp. phage 1/4;Pseudomonas;Pseudomonas fluorescens group;Pseudomonas fluorescens	Viruses[3];Caudovirales[3];Myoviridae[3];unclassified Myoviridae[3];Shewanella sp. phage 1/4[2]
11.09.P2-4.100-40	4.1	40	7	6	6	0.857143	PROKVIRUS	Viruses[5];Caudovirales[5];Myoviridae[3];unclassified Myoviridae[1];Sinorhizobium virus M12[1];unclassified Karamvirus[1];unclassified Pseudovibrio[1];Pseudovibrio sp. Ad13[1]	Viruses;Caudovirales;Myoviridae;unclassified Myoviridae;Sinorhizobium virus M12;unclassified Karamvirus;unclassified Pseudovibrio;Pseudovibrio sp. Ad13	Viruses[5];Caudovirales[5];Myoviridae[3];Emdodecavirus[1];Prochlorococcus phage P-SSM2[1];Sinorhizobium phage phiM12[1];Cronobacter phage Pet-CM3-4[1]
23.10.P2-8.520-7.4	8.52	7.4	8	7	8	1	PROKVIRUS	Viruses[7];Caudovirales[7];Myoviridae[6];unclassified Myoviridae[5];Sinorhizobium virus N3[1];Sinorhizobium phage phiN3[1]	Viruses;Caudovirales;Myoviridae;unclassified Myoviridae;Sinorhizobium virus N3;Sinorhizobium phage phiN3	Viruses[7];Caudovirales[7];Myoviridae[6];unclassified Myoviridae[5];Stenotrophomonas phage vB_SmaS-DLP_6[1];Sinorhizobium phage phiN3[1]
17.04.P4-9.186-13	9.186	13	5	2	1	0.2	PROKVIRUS	Viruses[1];Caudovirales[1];Myoviridae[1];unclassified Myoviridae[1];Sphingobacteriia[1];Sphingobacteriales[1];Sphingobacteriaceae[1];Mucilaginibacter[1];unclassified Mucilaginibacter[1];Mucilaginibacter sp. PAMC 26640[1]	Viruses;Caudovirales;Myoviridae;unclassified Myoviridae;Sphingobacteriia;Sphingobacteriales;Sphingobacteriaceae;Mucilaginibacter;unclassified Mucilaginibacter;Mucilaginibacter sp. PAMC 26640	Viruses[1];Caudovirales[1];Myoviridae[1];unclassified Myoviridae[1];Rhodothermus phage RM378[1]
11.09.P2-5.979-8.2	5.979	8.2	7	7	7	1	PROKVIRUS	Viruses[5];Caudovirales[5];Myoviridae[5];unclassified Myoviridae[5];Sphingobacteriia[2];Sphingobacteriales[2];Sphingobacteriaceae[2];Pedobacter[2];Pedobacter glucosidilyticus[2]	Viruses;Caudovirales;Myoviridae;unclassified Myoviridae;Sphingobacteriia;Sphingobacteriales;Sphingobacteriaceae;Pedobacter;Pedobacter glucosidilyticus	Viruses[5];Caudovirales[5];Myoviridae[5];unclassified Myoviridae[5];Synechococcus phage Syn19[2]
17.04.P2-6.780-2.2	6.78	2.2	3	3	3	1	PROKVIRUS	Viruses[3];Caudovirales[3];Myoviridae[2];unclassified Myoviridae[2];Stenotrophomonas phage vB_SmaS-DLP_6[1]	Viruses;Caudovirales;Myoviridae;unclassified Myoviridae;Stenotrophomonas phage vB_SmaS-DLP_6	Viruses[3];Caudovirales[3];Myoviridae[2];unclassified Myoviridae[2];Vibrio phage 2.275.O._10N.286.54.E11[1]
17.04.P4-6.744-2.1	6.744	2.1	4	4	4	1	PROKVIRUS	Viruses[4];Caudovirales[4];Myoviridae[3];unclassified Myoviridae[3];Streptomyces phage Satis[1]	Viruses;Caudovirales;Myoviridae;unclassified Myoviridae;Streptomyces phage Satis	Viruses[4];Caudovirales[4];Myoviridae[3];unclassified Myoviridae[3];Pelagibacter phage HTVC008M[1]
17.04.P4-4.033-11	4.033	11	4	4	4	1	PROKVIRUS	Viruses[2];Caudovirales[2];Myoviridae[1];unclassified Myoviridae[1];Streptomyces virus BillNye[1];Streptomyces phage BillNye[1];Pseudorhizobium[1];unclassified Gemmata[1];Gemmata sp. SH-PL17[1]	Viruses;Caudovirales;Myoviridae;unclassified Myoviridae;Streptomyces virus BillNye;Streptomyces phage BillNye;Pseudorhizobium;unclassified Gemmata;Gemmata sp. SH-PL17	Viruses[2];Caudovirales[2];Siphoviridae[1];unclassified Myoviridae[1];Streptomyces virus BillNye[1];Streptomyces phage BillNye[1]
17.04.P2-2.854-1.3	2.854	1.3	2	2	2	1	PROKVIRUS	Viruses[1];Caudovirales[1];Myoviridae[1];unclassified Myoviridae[1];Synechococcales[1];Synechococcaceae[1];Synechococcus[1];unclassified Synechococcus[1];Synechococcus sp. TMED187[1]	Viruses;Caudovirales;Myoviridae;unclassified Myoviridae;Synechococcales;Synechococcaceae;Synechococcus;unclassified Synechococcus;Synechococcus sp. TMED187	Viruses[1];Caudovirales[1];Myoviridae[1];unclassified Myoviridae[1];Lake Baikal phage Baikal-20-5m-C28[1]
05.07.P4-2.594-8.1	2.594	8.1	3	1	3	1	PROKVIRUS	Viruses[1];Caudovirales[1];Myoviridae[1];unclassified Myoviridae[1];Synechococcus phage ACG-2014b[1]	Viruses;Caudovirales;Myoviridae;unclassified Myoviridae;Synechococcus phage ACG-2014b	Viruses[1];Caudovirales[1];Myoviridae[1];unclassified Myoviridae[1];Synechococcus phage ACG-2014b[1]
23.10.P4-5.507-28	5.507	28	6	3	5	0.833333	PROKVIRUS	Viruses[3];Caudovirales[3];Myoviridae[2];unclassified Myoviridae[2];Synechococcus phage ACG-2014h[1]	Viruses;Caudovirales;Myoviridae;unclassified Myoviridae;Synechococcus phage ACG-2014h	Viruses[3];Caudovirales[3];Myoviridae[2];unclassified Myoviridae[2];Synechococcus phage ACG-2014j[1]
05.07.P4-3.153-5.6	3.153	5.6	1	1	1	1	PROKVIRUS	Viruses[1];Caudovirales[1];Myoviridae[1];unclassified Myoviridae[1];Synechococcus phage ACG-2014h[1]	Viruses;Caudovirales;Myoviridae;unclassified Myoviridae;Synechococcus phage ACG-2014h	Viruses[1];Caudovirales[1];Myoviridae[1];unclassified Myoviridae[1];Synechococcus phage ACG-2014h[1]
11.09.P4-4.393-3.0	4.393	3	2	1	1	0.5	PROKVIRUS	Viruses[1];Caudovirales[1];Myoviridae[1];unclassified Myoviridae[1];Synechococcus phage ACG-2014h[1]	Viruses;Caudovirales;Myoviridae;unclassified Myoviridae;Synechococcus phage ACG-2014h	Viruses[1];Caudovirales[1];Myoviridae[1];unclassified Myoviridae[1];Synechococcus phage ACG-2014h[1]
11.09.P2-5.821-17	5.821	17	2	2	2	1	PROKVIRUS	Viruses[2];Caudovirales[2];Myoviridae[2];unclassified Myoviridae[2];Synechococcus phage ACG-2014j[1]	Viruses;Caudovirales;Myoviridae;unclassified Myoviridae;Synechococcus phage ACG-2014j	Viruses[2];Caudovirales[2];Myoviridae[2];unclassified Myoviridae[2];Prochlorococcus phage P-HM2[1]
11.09.P1-3.324-33	3.324	33	1	1	1	1	PROKVIRUS	Viruses[1];Caudovirales[1];Myoviridae[1];unclassified Myoviridae[1];Synechococcus phage S-CAM7[1]	Viruses;Caudovirales;Myoviridae;unclassified Myoviridae;Synechococcus phage S-CAM7	Viruses[1];Caudovirales[1];Myoviridae[1];unclassified Myoviridae[1];Synechococcus phage S-CAM7[1]
17.04.P4-10.299-43	10.299	43	2	2	2	1	PROKVIRUS	Viruses[2];Caudovirales[2];Myoviridae[2];unclassified Myoviridae[2];Synechococcus phage S-CRM01[1]	Viruses;Caudovirales;Myoviridae;unclassified Myoviridae;Synechococcus phage S-CRM01	Viruses[2];Caudovirales[2];Myoviridae[2];unclassified Myoviridae[2];Synechococcus phage S-CRM01[1]
11.09.P2-8.129-44	8.129	44	2	2	2	1	PROKVIRUS	Viruses[2];Caudovirales[2];Myoviridae[2];unclassified Myoviridae[2];Synechococcus phage S-RIM8[2]	Viruses;Caudovirales;Myoviridae;unclassified Myoviridae;Synechococcus phage S-RIM8	Viruses[2];Caudovirales[2];Myoviridae[2];unclassified Myoviridae[2];Synechococcus phage S-RIM8[2]
11.09.P2-3.027-47	3.027	47	1	1	1	1	PROKVIRUS	Viruses[1];Caudovirales[1];Myoviridae[1];unclassified Myoviridae[1];Synechococcus phage S-RIM8[1]	Viruses;Caudovirales;Myoviridae;unclassified Myoviridae;Synechococcus phage S-RIM8	Viruses[1];Caudovirales[1];Myoviridae[1];unclassified Myoviridae[1];Synechococcus phage S-RIM8[1]
17.04.P1-6.729-16	6.729	16	2	2	1	0.5	PROKVIRUS	Viruses[1];Caudovirales[1];Myoviridae[1];unclassified Myoviridae[1];Synechococcus phage S-RIM8[1];Flavobacteriales[1];Flavobacteriaceae[1];Aquimarina[1];unclassified Aquimarina[1];Aquimarina sp. AU474[1]	Viruses;Caudovirales;Myoviridae;unclassified Myoviridae;Synechococcus phage S-RIM8;Flavobacteriales;Flavobacteriaceae;Aquimarina;unclassified Aquimarina;Aquimarina sp. AU474	Viruses[1];Caudovirales[1];Myoviridae[1];unclassified Myoviridae[1];Synechococcus phage S-RIM8[1]
11.09.P2-3.701-24	3.701	24	1	1	1	1	PROKVIRUS	Viruses[1];Caudovirales[1];Myoviridae[1];unclassified Myoviridae[1];Synechococcus phage S-RSM4[1]	Viruses;Caudovirales;Myoviridae;unclassified Myoviridae;Synechococcus phage S-RSM4	Viruses[1];Caudovirales[1];Myoviridae[1];unclassified Myoviridae[1];Synechococcus phage S-RSM4[1]
11.09.P4-3.298-7.0	3.298	7	1	1	1	1	PROKVIRUS	Viruses[1];Caudovirales[1];Myoviridae[1];unclassified Myoviridae[1];Synechococcus phage S-RSM4[1]	Viruses;Caudovirales;Myoviridae;unclassified Myoviridae;Synechococcus phage S-RSM4	Viruses[1];Caudovirales[1];Myoviridae[1];unclassified Myoviridae[1];Synechococcus phage S-RSM4[1]
11.09.P4-2.675-1.7	2.675	1.7	3	3	3	1	PROKVIRUS	Viruses[3];Caudovirales[3];Myoviridae[3];unclassified Myoviridae[3];Synechococcus phage S-SKS1[3]	Viruses;Caudovirales;Myoviridae;unclassified Myoviridae;Synechococcus phage S-SKS1	Viruses[3];Caudovirales[3];Myoviridae[3];unclassified Myoviridae[3];Synechococcus phage S-SKS1[3]
05.07.P4-9.777-28	9.777	28	5	5	5	1	PROKVIRUS	Viruses[3];Caudovirales[3];Myoviridae[3];unclassified Myoviridae[3];Synechococcus phage S-SKS1[1];Bacteriovorax[1];unclassified Bacteriovorax[1];Bacteriovorax sp. BSW11_IV[1]	Viruses;Caudovirales;Myoviridae;unclassified Myoviridae;Synechococcus phage S-SKS1;Bacteriovorax;unclassified Bacteriovorax;Bacteriovorax sp. BSW11_IV	Viruses[3];Caudovirales[3];Myoviridae[3];unclassified Myoviridae[3];Synechococcus phage S-SKS1[1]
11.09.P2-2.787-3.0	2.787	3	3	3	2	0.666667	PROKVIRUS	Viruses[2];Caudovirales[2];Myoviridae[2];unclassified Myoviridae[2];Synechococcus phage S-SKS1[2];Bdellovibrio[1];unclassified Bdellovibrio[1];Bdellovibrio sp. ArHS[1]	Viruses;Caudovirales;Myoviridae;unclassified Myoviridae;Synechococcus phage S-SKS1;Bdellovibrio;unclassified Bdellovibrio;Bdellovibrio sp. ArHS	Viruses[2];Caudovirales[2];Myoviridae[2];unclassified Myoviridae[2];Synechococcus phage S-SKS1[2]
11.09.P3-3.319-63	3.319	63	4	3	2	0.5	PROKVIRUS	Viruses[1];Caudovirales[1];Myoviridae[1];unclassified Myoviridae[1];Synechococcus phage S-SM2[1];Pseudomonas[1];unclassified Pseudomonas[1];Panarthropoda[1];Arthropoda[1];Mandibulata[1];Pancrustacea[1];Hexapoda[1];Insecta[1];Dicondylia[1];Pterygota[1];Neoptera[1];Polyneoptera[1];Dictyoptera[1];Blattodea[1];Blaberoidea[1];Ectobiidae[1];Blattellinae[1];Blattella[1];Blattella germanica[1]	Viruses;Caudovirales;Myoviridae;unclassified Myoviridae;Synechococcus phage S-SM2;Pseudomonas;unclassified Pseudomonas;Panarthropoda;Arthropoda;Mandibulata;Pancrustacea;Hexapoda;Insecta;Dicondylia;Pterygota;Neoptera;Polyneoptera;Dictyoptera;Blattodea;Blaberoidea;Ectobiidae;Blattellinae;Blattella;Blattella germanica	Viruses[1];Caudovirales[1];Myoviridae[1];unclassified Myoviridae[1];Synechococcus phage S-SM2[1]
17.04.P2-8.040-7.1	8.04	7.1	3	3	1	0.333333	PROKVIRUS	Viruses[1];Caudovirales[1];Myoviridae[1];unclassified Myoviridae[1];Synechococcus phage S-SSM7[1];Tracheophyta[1];Euphyllophyta[1];Spermatophyta[1];Magnoliopsida[1];Mesangiospermae[1];eudicotyledons[1];Gunneridae[1];Pentapetalae[1];rosids[1];fabids[1];Rosales[1];Rosaceae[1];Amygdaloideae[1];Maleae[1];Pyrus[1];Pyrus x bretschneideri[1]	Viruses;Caudovirales;Myoviridae;unclassified Myoviridae;Synechococcus phage S-SSM7;Tracheophyta;Euphyllophyta;Spermatophyta;Magnoliopsida;Mesangiospermae;eudicotyledons;Gunneridae;Pentapetalae;rosids;fabids;Rosales;Rosaceae;Amygdaloideae;Maleae;Pyrus;Pyrus x bretschneideri	Viruses[1];Caudovirales[1];Myoviridae[1];unclassified Myoviridae[1];Synechococcus phage S-SSM7[1]
11.09.P4-9.744-7.4	9.744	7.4	1	1	1	1	PROKVIRUS	Viruses[1];Caudovirales[1];Myoviridae[1];unclassified Myoviridae[1];Synechococcus phage S-T4[1]	Viruses;Caudovirales;Myoviridae;unclassified Myoviridae;Synechococcus phage S-T4	Viruses[1];Caudovirales[1];Myoviridae[1];unclassified Myoviridae[1];Synechococcus phage S-T4[1]
17.04.P2-8.122-3.4	8.122	3.4	6	6	6	1	PROKVIRUS	Viruses[5];Caudovirales[5];Myoviridae[5];unclassified Myoviridae[5];Synechococcus phage S-WAM1[1];Rhodanobacter[1];Rhodanobacter denitrificans[1]	Viruses;Caudovirales;Myoviridae;unclassified Myoviridae;Synechococcus phage S-WAM1;Rhodanobacter;Rhodanobacter denitrificans	Viruses[5];Caudovirales[5];Myoviridae[5];unclassified Myoviridae[5];Prochlorococcus phage P-SSM2[1]
11.09.P2-7.195-49	7.195	49	2	2	2	1	PROKVIRUS	Viruses[1];Caudovirales[1];Myoviridae[1];unclassified Myoviridae[1];Synechococcus phage S-WAM2[1];Klebsiella[1];Klebsiella michiganensis[1]	Viruses;Caudovirales;Myoviridae;unclassified Myoviridae;Synechococcus phage S-WAM2;Klebsiella;Klebsiella michiganensis	Viruses[1];Caudovirales[1];Myoviridae[1];unclassified Myoviridae[1];Synechococcus phage S-WAM2[1]
23.10.P4-6.086-5.9	6.086	5.9	5	5	5	1	PROKVIRUS	Viruses[4];Caudovirales[4];Myoviridae[3];unclassified Myoviridae[3];Synechococcus virus S-PRM1[1];Flavobacteriales[1];Flavobacteriaceae[1];Aquimarina[1];unclassified Aquimarina[1];Aquimarina sp. AU58[1]	Viruses;Caudovirales;Myoviridae;unclassified Myoviridae;Synechococcus virus S-PRM1;Flavobacteriales;Flavobacteriaceae;Aquimarina;unclassified Aquimarina;Aquimarina sp. AU58	Viruses[4];Caudovirales[4];Myoviridae[3];unclassified Myoviridae[3];Stenotrophomonas phage vB_SmaS-DLP_6[1]
17.04.P4-2.860-13	2.86	13	1	1	1	1	PROKVIRUS	Viruses[1];Caudovirales[1];Myoviridae[1];unclassified Myoviridae[1];Tenacibaculum phage pT24[1]	Viruses;Caudovirales;Myoviridae;unclassified Myoviridae;Tenacibaculum phage pT24	Viruses[1];Caudovirales[1];Myoviridae[1];unclassified Myoviridae[1];Tenacibaculum phage pT24[1]
17.04.P4-2.663-2.9	2.663	2.9	2	2	2	1	PROKVIRUS	Viruses[2];Caudovirales[2];Myoviridae[2];unclassified Myoviridae[1];unclassified Eneladusvirus[1];Cronobacter phage vB_CsaM_GAP32[1]	Viruses;Caudovirales;Myoviridae;unclassified Myoviridae;unclassified Eneladusvirus;Cronobacter phage vB_CsaM_GAP32	Viruses[2];Caudovirales[2];Myoviridae[2];Eneladusvirus[1];unclassified Eneladusvirus[1];Cronobacter phage vB_CsaM_GAP32[1]
05.07.P3-2.627-1.4	2.627	1.4	3	2	2	0.666667	PROKVIRUS	Viruses[2];Caudovirales[2];Myoviridae[2];unclassified Myoviridae[1];unclassified Eneladusvirus[1];Cronobacter phage vB_CsaM_GAP32[1]	Viruses;Caudovirales;Myoviridae;unclassified Myoviridae;unclassified Eneladusvirus;Cronobacter phage vB_CsaM_GAP32	Viruses[2];Caudovirales[2];Myoviridae[2];Eneladusvirus[1];unclassified Eneladusvirus[1];Cronobacter phage vB_CsaM_GAP32[1]
17.04.P3-8.125-6.0	8.125	6	2	2	2	1	PROKVIRUS	Viruses[2];Caudovirales[2];Myoviridae[2];unclassified Myoviridae[1];unclassified Kleczkowskavirus[1];Rhizobium phage RHEph06[1]	Viruses;Caudovirales;Myoviridae;unclassified Myoviridae;unclassified Kleczkowskavirus;Rhizobium phage RHEph06	Viruses[2];Caudovirales[2];Myoviridae[2];Kleczkowskavirus[1];Pelagibacter phage HTVC008M[1];Rhizobium phage RHEph06[1]
17.04.P4-4.691-4.0	4.691	4	2	2	2	1	PROKVIRUS	Viruses[2];Caudovirales[2];Myoviridae[1];unclassified Myoviridae[1];unclassified Nipunavirus[1];Pseudomonas phage JG054[1]	Viruses;Caudovirales;Myoviridae;unclassified Myoviridae;unclassified Nipunavirus;Pseudomonas phage JG054	Viruses[2];Caudovirales[2];Siphoviridae[1];unclassified Myoviridae[1];unclassified Nipunavirus[1];Pseudomonas phage JG054[1]
23.10.P4-7.838-26	7.838	26	5	5	4	0.8	PROKVIRUS	Viruses[4];Caudovirales[4];Myoviridae[3];unclassified Myoviridae[3];Vibrio phage 1.031.O._10N.261.46.F8[3];Helicobacteraceae[1];Helicobacter[1];Helicobacter apodemus[1]	Viruses;Caudovirales;Myoviridae;unclassified Myoviridae;Vibrio phage 1.031.O._10N.261.46.F8;Helicobacteraceae;Helicobacter;Helicobacter apodemus	Viruses[4];Caudovirales[4];Myoviridae[3];unclassified Myoviridae[3];Vibrio phage 1.031.O._10N.261.46.F8[3];Lactococcus phage phi93[1]
17.04.P2-12.252-4.8	12.252	4.8	10	10	8	0.8	PROKVIRUS	Viruses[5];Caudovirales[5];Myoviridae[5];unclassified Myoviridae[5];Vibrio phage 1.031.O._10N.261.46.F8[5];Helicobacteraceae[2];Thiovulum[2];unclassified Thiovulum[2];Thiovulum sp. ES[2]	Viruses;Caudovirales;Myoviridae;unclassified Myoviridae;Vibrio phage 1.031.O._10N.261.46.F8;Helicobacteraceae;Thiovulum;unclassified Thiovulum;Thiovulum sp. ES	Viruses[5];Caudovirales[5];Myoviridae[5];unclassified Myoviridae[5];Vibrio phage 1.031.O._10N.261.46.F8[5]
17.04.P3-5.743-3.6	5.743	3.6	4	4	3	0.75	PROKVIRUS	Viruses[3];Caudovirales[3];Myoviridae[2];unclassified Myoviridae[2];Vibrio phage 1.031.O._10N.261.46.F8[2];Lactococcus phage phi93[1];Helicobacter[1];Helicobacter apodemus[1]	Viruses;Caudovirales;Myoviridae;unclassified Myoviridae;Vibrio phage 1.031.O._10N.261.46.F8;Lactococcus phage phi93;Helicobacter;Helicobacter apodemus	Viruses[3];Caudovirales[3];Myoviridae[2];unclassified Myoviridae[2];Vibrio phage 1.031.O._10N.261.46.F8[2];Lactococcus phage phi93[1]
17.04.P1-2.429-1.8	2.429	1.8	1	1	1	1	PROKVIRUS	Viruses[1];Caudovirales[1];Myoviridae[1];unclassified Myoviridae[1];Vibrio phage 1.199.A._10N.286.55.C10[1]	Viruses;Caudovirales;Myoviridae;unclassified Myoviridae;Vibrio phage 1.199.A._10N.286.55.C10	Viruses[1];Caudovirales[1];Myoviridae[1];unclassified Myoviridae[1];Vibrio phage 1.199.A._10N.286.55.C10[1]
23.10.P4-4.135-16	4.135	16	3	3	2	0.666667	PROKVIRUS	Viruses[1];Caudovirales[1];Myoviridae[1];unclassified Myoviridae[1];Vibrio phage 11895-B1[1];Protostomia[1];Lophotrochozoa[1];Methylacidiphilum kamchatkense[1];Bivalvia[1];Pteriomorphia[1];Pectinoida[1];Pectinoidea[1];Pectinidae[1];Mizuhopecten[1];Mizuhopecten yessoensis[1]	Viruses;Caudovirales;Myoviridae;unclassified Myoviridae;Vibrio phage 11895-B1;Protostomia;Lophotrochozoa;Methylacidiphilum kamchatkense;Bivalvia;Pteriomorphia;Pectinoida;Pectinoidea;Pectinidae;Mizuhopecten;Mizuhopecten yessoensis	Viruses[1];Caudovirales[1];Myoviridae[1];unclassified Myoviridae[1];Vibrio phage 11895-B1[1]
17.04.P4-5.550-3.9	5.55	3.9	3	2	3	1	PROKVIRUS	Viruses[2];Caudovirales[2];Myoviridae[2];unclassified Myoviridae[2];Vibrio phage 2.275.O._10N.286.54.E11[1]	Viruses;Caudovirales;Myoviridae;unclassified Myoviridae;Vibrio phage 2.275.O._10N.286.54.E11	Viruses[2];Caudovirales[2];Myoviridae[2];unclassified Myoviridae[2];Synechococcus phage S-CRM01[1]
23.10.P4-2.714-2.6	2.714	2.6	3	3	3	1	PROKVIRUS	Viruses[3];Caudovirales[3];Myoviridae[2];unclassified Myoviridae[2];Vibrio phage 2.275.O._10N.286.54.E11[2]	Viruses;Caudovirales;Myoviridae;unclassified Myoviridae;Vibrio phage 2.275.O._10N.286.54.E11	Viruses[3];Caudovirales[3];Myoviridae[2];unclassified Myoviridae[2];Vibrio phage 2.275.O._10N.286.54.E11[2]
05.07.P4-8.873-11	8.873	11	1	1	1	1	PROKVIRUS	Viruses[1];Caudovirales[1];Myoviridae[1];unclassified Myoviridae[1];Vibrio phage 2.275.O._10N.286.54.E11[1]	Viruses;Caudovirales;Myoviridae;unclassified Myoviridae;Vibrio phage 2.275.O._10N.286.54.E11	Viruses[1];Caudovirales[1];Myoviridae[1];unclassified Myoviridae[1];Vibrio phage 2.275.O._10N.286.54.E11[1]
17.04.P4-3.282-2.1	3.282	2.1	1	1	1	1	PROKVIRUS	Viruses[1];Caudovirales[1];Myoviridae[1];unclassified Myoviridae[1];Vibrio phage 2.275.O._10N.286.54.E11[1]	Viruses;Caudovirales;Myoviridae;unclassified Myoviridae;Vibrio phage 2.275.O._10N.286.54.E11	Viruses[1];Caudovirales[1];Myoviridae[1];unclassified Myoviridae[1];Vibrio phage 2.275.O._10N.286.54.E11[1]
05.07.P4-5.193-3.5	5.193	3.5	3	3	3	1	PROKVIRUS	Viruses[2];Caudovirales[2];Myoviridae[2];unclassified Myoviridae[2];Vibrio phage 2.275.O._10N.286.54.E11[2];Caenispirillum[1];Caenispirillum bisanense[1]	Viruses;Caudovirales;Myoviridae;unclassified Myoviridae;Vibrio phage 2.275.O._10N.286.54.E11;Caenispirillum;Caenispirillum bisanense	Viruses[2];Caudovirales[2];Myoviridae[2];unclassified Myoviridae[2];Vibrio phage 2.275.O._10N.286.54.E11[2]
17.04.P4-31.052-7.7	31.052	7.7	25	20	20	0.8	PROKVIRUS	Viruses[18];Caudovirales[18];Myoviridae[16];unclassified Myoviridae[8];Vibrio phage 2.275.O._10N.286.54.E11[6];Klebsiella phage vB_KleM_RaK2[3];Chitinophagaceae[1];Chitinophaga[1];unclassified Chitinophaga[1];Chitinophaga sp. MD30[1]	Viruses;Caudovirales;Myoviridae;unclassified Myoviridae;Vibrio phage 2.275.O._10N.286.54.E11;Klebsiella phage vB_KleM_RaK2;Chitinophagaceae;Chitinophaga;unclassified Chitinophaga;Chitinophaga sp. MD30	Viruses[18];Caudovirales[18];Myoviridae[16];unclassified Myoviridae[8];Vibrio phage 2.275.O._10N.286.54.E11[6];Klebsiella phage vB_KleM_RaK2[3]
17.04.P1-7.839-11	7.839	11	3	2	1	0.333333	PROKVIRUS	Viruses[1];Caudovirales[1];Myoviridae[1];unclassified Myoviridae[1];Vibrio phage 2.275.O._10N.286.54.E11[1];Komagataeibacter[1];unclassified Komagataeibacter[1];Komagataeibacter sp. AV 382[1]	Viruses;Caudovirales;Myoviridae;unclassified Myoviridae;Vibrio phage 2.275.O._10N.286.54.E11;Komagataeibacter;unclassified Komagataeibacter;Komagataeibacter sp. AV 382	Viruses[1];Caudovirales[1];Myoviridae[1];unclassified Myoviridae[1];Vibrio phage 2.275.O._10N.286.54.E11[1]
05.07.P4-6.111-11	6.111	11	3	3	3	1	PROKVIRUS	Viruses[2];Caudovirales[2];Myoviridae[2];unclassified Myoviridae[2];Vibrio phage 2.275.O._10N.286.54.E11[2];Lactobacillaceae[1];Lactobacillus[1];Lactobacillus rennini[1]	Viruses;Caudovirales;Myoviridae;unclassified Myoviridae;Vibrio phage 2.275.O._10N.286.54.E11;Lactobacillaceae;Lactobacillus;Lactobacillus rennini	Viruses[2];Caudovirales[2];Myoviridae[2];unclassified Myoviridae[2];Vibrio phage 2.275.O._10N.286.54.E11[2]
17.04.P1-5.226-8.3	5.226	8.3	2	2	2	1	PROKVIRUS	Viruses[1];Caudovirales[1];Myoviridae[1];unclassified Myoviridae[1];Vibrio phage 2.275.O._10N.286.54.E11[1];Phycisphaeraceae[1];Phycisphaera[1];unclassified Phycisphaera[1];Phycisphaera sp. TMED151[1]	Viruses;Caudovirales;Myoviridae;unclassified Myoviridae;Vibrio phage 2.275.O._10N.286.54.E11;Phycisphaeraceae;Phycisphaera;unclassified Phycisphaera;Phycisphaera sp. TMED151	Viruses[1];Caudovirales[1];Myoviridae[1];unclassified Myoviridae[1];Vibrio phage 2.275.O._10N.286.54.E11[1]
05.07.P4-23.233-14	23.233	14	19	14	15	0.789474	PROKVIRUS	Viruses[12];Caudovirales[12];Myoviridae[11];unclassified Myoviridae[9];Vibrio phage 2.275.O._10N.286.54.E11[4];Serratia phage BF[1];Megamonas[1];Megamonas hypermegale[1]	Viruses;Caudovirales;Myoviridae;unclassified Myoviridae;Vibrio phage 2.275.O._10N.286.54.E11;Serratia phage BF;Megamonas;Megamonas hypermegale	Viruses[12];Caudovirales[12];Myoviridae[11];unclassified Myoviridae[9];Vibrio phage 2.275.O._10N.286.54.E11[4];Serratia phage BF[1]
17.04.P4-3.783-14	3.783	14	2	2	1	0.5	PROKVIRUS	Viruses[1];Caudovirales[1];Myoviridae[1];unclassified Myoviridae[1];Vibrio phage 2.275.O._10N.286.54.E11[1];Sneathiella[1];Sneathiella glossodoripedis[1]	Viruses;Caudovirales;Myoviridae;unclassified Myoviridae;Vibrio phage 2.275.O._10N.286.54.E11;Sneathiella;Sneathiella glossodoripedis	Viruses[1];Caudovirales[1];Myoviridae[1];unclassified Myoviridae[1];Vibrio phage 2.275.O._10N.286.54.E11[1]
23.10.P4-4.559-1.9	4.559	1.9	2	2	1	0.5	PROKVIRUS	Viruses[1];Caudovirales[1];Myoviridae[1];unclassified Myoviridae[1];Vibrio phage 2.275.O._10N.286.54.E11[1];Sorangiineae[1];Polyangiaceae[1];Sorangium[1];Sorangium cellulosum[1];Sorangium cellulosum So ce56[1]	Viruses;Caudovirales;Myoviridae;unclassified Myoviridae;Vibrio phage 2.275.O._10N.286.54.E11;Sorangiineae;Polyangiaceae;Sorangium;Sorangium cellulosum;Sorangium cellulosum So ce56	Viruses[1];Caudovirales[1];Myoviridae[1];unclassified Myoviridae[1];Vibrio phage 2.275.O._10N.286.54.E11[1]
17.05.P3-8.037-4.7	8.037	4.7	3	3	2	0.666667	PROKVIRUS	Viruses[1];Caudovirales[1];Myoviridae[1];unclassified Myoviridae[1];Vibrio phage ICP1_2006_D[1];Methanotrichaceae[1];Methanothrix[1];unclassified Halanaerobium[1];Halanaerobium sp. 4-GBenrich[1]	Viruses;Caudovirales;Myoviridae;unclassified Myoviridae;Vibrio phage ICP1_2006_D;Methanotrichaceae;Methanothrix;unclassified Halanaerobium;Halanaerobium sp. 4-GBenrich	Viruses[1];Caudovirales[1];Myoviridae[1];unclassified Myoviridae[1];Vibrio phage ICP1_2006_D[1]
17.04.P4-3.059-2.0	3.059	2	2	2	2	1	PROKVIRUS	Viruses[1];Caudovirales[1];Myoviridae[1];unclassified Myoviridae[1];Xanthomonadaceae[1];Xanthomonas[1];Xanthomonas oryzae[1]	Viruses;Caudovirales;Myoviridae;unclassified Myoviridae;Xanthomonadaceae;Xanthomonas;Xanthomonas oryzae	Viruses[1];Caudovirales[1];Myoviridae[1];unclassified Myoviridae[1];Shewanella phage SppYZU01[1]
11.09.P3-2.737-2.0	2.737	2	2	2	2	1	PROKVIRUS	Viruses[2];Caudovirales[2];Myoviridae[2];unclassified Myoviridae[2];Xanthomonas phage XacN1[1]	Viruses;Caudovirales;Myoviridae;unclassified Myoviridae;Xanthomonas phage XacN1	Viruses[2];Caudovirales[2];Myoviridae[2];unclassified Myoviridae[2];Synechococcus phage Bellamy[1]
11.09.P2-9.720-31	9.72	31	8	4	2	0.25	PROKVIRUS	Viruses[2];Caudovirales[2];Myoviridae[2];unclassified Myoviridae[2];Xanthomonas phage XacN1[2];Bacteroidales[2];Prevotellaceae[2];Prevotella[2];unclassified Prevotella[2];Prevotella sp. MGM1[2]	Viruses;Caudovirales;Myoviridae;unclassified Myoviridae;Xanthomonas phage XacN1;Bacteroidales;Prevotellaceae;Prevotella;unclassified Prevotella;Prevotella sp. MGM1	Viruses[2];Caudovirales[2];Myoviridae[2];unclassified Myoviridae[2];Xanthomonas phage XacN1[2]
11.09.P3-9.290-4.4	9.29	4.4	10	4	6	0.6	PROKVIRUS	Viruses[2];Caudovirales[2];Myoviridae[2];unclassified Myoviridae[2];Xanthomonas phage XacN1[2];Bradyrhizobium[2];Bradyrhizobium yuanmingense[2]	Viruses;Caudovirales;Myoviridae;unclassified Myoviridae;Xanthomonas phage XacN1;Bradyrhizobium;Bradyrhizobium yuanmingense	Viruses[2];Caudovirales[2];Myoviridae[2];unclassified Myoviridae[2];Xanthomonas phage XacN1[2]
11.09.P2-7.063-16	7.063	16	5	5	5	1	PROKVIRUS	Viruses[3];Caudovirales[3];Myoviridae[2];unclassified Myoviridae[2];Xanthomonas phage XacN1[2];Deinococcaceae[1];Flammeovirgaceae[1];Marivirga[1];Marivirga lumbricoides[1]	Viruses;Caudovirales;Myoviridae;unclassified Myoviridae;Xanthomonas phage XacN1;Deinococcaceae;Flammeovirgaceae;Marivirga;Marivirga lumbricoides	Viruses[3];Caudovirales[3];Myoviridae[2];unclassified Myoviridae[2];Xanthomonas phage XacN1[2]
17.04.P4-8.439-27	8.439	27	1	1	1	1	PROKVIRUS	Viruses[1];Caudovirales[1];Myoviridae[1];unclassified Myoviridae[1];Yersinia phage phiR1-37[1]	Viruses;Caudovirales;Myoviridae;unclassified Myoviridae;Yersinia phage phiR1-37	Viruses[1];Caudovirales[1];Myoviridae[1];unclassified Myoviridae[1];Yersinia phage phiR1-37[1]
11.09.P2-3.333-28	3.333	28	2	2	2	1	PROKVIRUS	Viruses[2];Caudovirales[2];Myoviridae[1];unclassified Podoviridae[1];Shewanella phage SppYZU01[1]	Viruses;Caudovirales;Myoviridae;unclassified Podoviridae;Shewanella phage SppYZU01	Viruses[2];Caudovirales[2];Podoviridae[1];unclassified Podoviridae[1];Shewanella phage SppYZU01[1]
11.09.P4-14.055-4.5	14.055	4.5	12	11	11	0.916667	PROKVIRUS	Viruses[8];Caudovirales[8];Myoviridae[4];unclassified Siphoviridae[2];Rhodobacteraceae[2];unclassified Karamvirus[1];Oceanibium sediminis[1];Limnohabitans sp. 103DPR2[1]	Viruses;Caudovirales;Myoviridae;unclassified Siphoviridae;Rhodobacteraceae;unclassified Karamvirus;Oceanibium sediminis;Limnohabitans sp. 103DPR2	Viruses[8];Caudovirales[8];Myoviridae[4];Tevenvirinae[2];Karamvirus[1];unclassified Karamvirus[1];Cronobacter phage Pet-CM3-4[1]
17.04.P3-3.315-6.8	3.315	6.8	3	3	2	0.666667	PROKVIRUS	Viruses[2];Caudovirales[2];Myoviridae[1];Xiamenvirus[1];Roseobacter virus RDJL2[1];Marinicaulis[1];Marinicaulis flavus[1]	Viruses;Caudovirales;Myoviridae;Xiamenvirus;Roseobacter virus RDJL2;Marinicaulis;Marinicaulis flavus	Viruses[2];Caudovirales[2];Myoviridae[1];unclassified Myoviridae[1];Roseobacter virus RDJL2[1];Roseobacter phage RDJL Phi 2[1]
11.09.P4-7.032-3.4	7.032	3.4	5	5	2	0.4	PROKVIRUS	Viruses[2];Caudovirales[2];Oligoflexia[2];unclassified Myoviridae[1];Polaribacter virus P12002S[1];Halobacteriaceae[1];Halodesulfurarchaeum[1];Halodesulfurarchaeum formicicum[1]	Viruses;Caudovirales;Oligoflexia;unclassified Myoviridae;Polaribacter virus P12002S;Halobacteriaceae;Halodesulfurarchaeum;Halodesulfurarchaeum formicicum	Viruses[2];Caudovirales[2];Siphoviridae[1];unclassified Myoviridae[1];Xanthomonas phage XacN1[1];Polaribacter phage P12002S[1]
17.04.P4-4.948-5.1	4.948	5.1	4	4	4	1	PROKVIRUS	Viruses[2];Caudovirales[2];Podoviridae[2];Autographivirinae[1];Synechococcus virus P60[1];Eggerthellaceae[1];unclassified Halomonas[1];Halomonas sp. BC04[1]	Viruses;Caudovirales;Podoviridae;Autographivirinae;Synechococcus virus P60;Eggerthellaceae;unclassified Halomonas;Halomonas sp. BC04	Viruses[2];Caudovirales[2];Podoviridae[2];Autographivirinae[1];Synechococcus virus P60[1]
11.09.P1-4.105-34	4.105	34	3	2	1	0.333333	PROKVIRUS	Viruses[1];Caudovirales[1];Podoviridae[1];Autographivirinae[1];Teseptimavirus[1];unclassified Teseptimavirus[1];Citrobacter phage CR8[1]	Viruses;Caudovirales;Podoviridae;Autographivirinae;Teseptimavirus;unclassified Teseptimavirus;Citrobacter phage CR8	Viruses[1];Caudovirales[1];Podoviridae[1];Autographivirinae[1];Teseptimavirus[1];unclassified Teseptimavirus[1];Citrobacter phage CR8[1]
17.04.P4-5.201-8.5	5.201	8.5	3	3	3	1	PROKVIRUS	Viruses[3];Caudovirales[3];Podoviridae[3];Autographivirinae[3];unclassified Autographivirinae[3];Alteromonas virus vB_AspP-H4/4[1]	Viruses;Caudovirales;Podoviridae;Autographivirinae;unclassified Autographivirinae;Alteromonas virus vB_AspP-H4/4	Viruses[3];Caudovirales[3];Podoviridae[3];Autographivirinae[3];unclassified Autographivirinae[3];Caulobacter phage Cd1[1]
17.04.P3-3.260-10	3.26	10	2	2	2	1	PROKVIRUS	Viruses[2];Caudovirales[2];Podoviridae[2];Autographivirinae[2];unclassified Autographivirinae[2];Alteromonas virus vB_AspP-H4/4[1]	Viruses;Caudovirales;Podoviridae;Autographivirinae;unclassified Autographivirinae;Alteromonas virus vB_AspP-H4/4	Viruses[2];Caudovirales[2];Podoviridae[2];Autographivirinae[2];unclassified Autographivirinae[2];Alteromonas virus vB_AspP-H4/4[1]
17.04.P4-3.155-1.9	3.155	1.9	1	1	1	1	PROKVIRUS	Viruses[1];Caudovirales[1];Podoviridae[1];Autographivirinae[1];unclassified Autographivirinae[1];Alteromonas virus vB_AspP-H4/4[1]	Viruses;Caudovirales;Podoviridae;Autographivirinae;unclassified Autographivirinae;Alteromonas virus vB_AspP-H4/4	Viruses[1];Caudovirales[1];Podoviridae[1];Autographivirinae[1];unclassified Autographivirinae[1];Alteromonas virus vB_AspP-H4/4[1]
17.04.P3-3.232-3.4	3.232	3.4	2	1	1	0.5	PROKVIRUS	Viruses[1];Caudovirales[1];Podoviridae[1];Autographivirinae[1];unclassified Autographivirinae[1];Alteromonas virus vB_AspP-H4/4[1]	Viruses;Caudovirales;Podoviridae;Autographivirinae;unclassified Autographivirinae;Alteromonas virus vB_AspP-H4/4	Viruses[1];Caudovirales[1];Podoviridae[1];Autographivirinae[1];unclassified Autographivirinae[1];Alteromonas virus vB_AspP-H4/4[1]
17.05.P4-8.753-4.4	8.753	4.4	8	8	8	1	PROKVIRUS	Viruses[4];Caudovirales[4];Podoviridae[4];Autographivirinae[3];unclassified Autographivirinae[3];Alteromonas virus vB_AspP-H4/4[1];Paeniclostridium[1];Burkholderia ubonensis[1]	Viruses;Caudovirales;Podoviridae;Autographivirinae;unclassified Autographivirinae;Alteromonas virus vB_AspP-H4/4;Paeniclostridium;Burkholderia ubonensis	Viruses[4];Caudovirales[4];Podoviridae[4];Autographivirinae[3];unclassified Autographivirinae[3];Alteromonas virus vB_AspP-H4/4[1]
17.04.P3-16.343-37	16.343	37	14	14	13	0.928571	PROKVIRUS	Viruses[10];Caudovirales[10];Podoviridae[10];Autographivirinae[9];unclassified Autographivirinae[7];Alteromonas virus vB_AspP-H4/4[2];Vibrio phage Vc1[1];Devosia sp. 66-22[1]	Viruses;Caudovirales;Podoviridae;Autographivirinae;unclassified Autographivirinae;Alteromonas virus vB_AspP-H4/4;Vibrio phage Vc1;Devosia sp. 66-22	Viruses[10];Caudovirales[10];Podoviridae[10];Autographivirinae[9];unclassified Autographivirinae[7];Alteromonas virus vB_AspP-H4/4[2];Pseudomonas phage shl2[1]
05.07.P3-2.556-2.6	2.556	2.6	2	2	2	1	PROKVIRUS	Viruses[1];Caudovirales[1];Podoviridae[1];Autographivirinae[1];unclassified Autographivirinae[1];Cyanophage NATL2A-133[1];Acinetobacter calcoaceticus/baumannii complex[1];Acinetobacter baumannii[1]	Viruses;Caudovirales;Podoviridae;Autographivirinae;unclassified Autographivirinae;Cyanophage NATL2A-133;Acinetobacter calcoaceticus/baumannii complex;Acinetobacter baumannii	Viruses[1];Caudovirales[1];Podoviridae[1];Autographivirinae[1];unclassified Autographivirinae[1];Cyanophage NATL2A-133[1]
05.07.P4-5.017-49	5.017	49	4	3	4	1	PROKVIRUS	Viruses[3];Caudovirales[3];Podoviridae[2];Autographivirinae[2];unclassified Autographivirinae[2];Cyanophage SS120-1[2]	Viruses;Caudovirales;Podoviridae;Autographivirinae;unclassified Autographivirinae;Cyanophage SS120-1	Viruses[3];Caudovirales[3];Podoviridae[2];Autographivirinae[2];unclassified Autographivirinae[2];Cyanophage SS120-1[2]
11.09.P1-2.558-49	2.558	49	2	2	2	1	PROKVIRUS	Viruses[1];Caudovirales[1];Podoviridae[1];Autographivirinae[1];unclassified Autographivirinae[1];Cyanophage SS120-1[1];Mesorhizobium wenxiniae[1]	Viruses;Caudovirales;Podoviridae;Autographivirinae;unclassified Autographivirinae;Cyanophage SS120-1;Mesorhizobium wenxiniae	Viruses[1];Caudovirales[1];Podoviridae[1];Autographivirinae[1];unclassified Autographivirinae[1];Cyanophage SS120-1[1]
05.07.P4-2.791-1.7	2.791	1.7	2	2	1	0.5	PROKVIRUS	Viruses[1];Caudovirales[1];Podoviridae[1];Autographivirinae[1];unclassified Autographivirinae[1];Pelagibacter phage HTVC011P[1];unclassified Loktanella[1];Loktanella sp. PT4BL[1]	Viruses;Caudovirales;Podoviridae;Autographivirinae;unclassified Autographivirinae;Pelagibacter phage HTVC011P;unclassified Loktanella;Loktanella sp. PT4BL	Viruses[1];Caudovirales[1];Podoviridae[1];Autographivirinae[1];unclassified Autographivirinae[1];Pelagibacter phage HTVC011P[1]
17.05.P3-4.761-6.3	4.761	6.3	6	6	6	1	PROKVIRUS	Viruses[3];Caudovirales[3];Podoviridae[3];Autographivirinae[2];unclassified Autographivirinae[2];Ralstonia phage RSB3[2];Rhizobium[1];Nitrosospira sp. Nl5[1]	Viruses;Caudovirales;Podoviridae;Autographivirinae;unclassified Autographivirinae;Ralstonia phage RSB3;Rhizobium;Nitrosospira sp. Nl5	Viruses[3];Caudovirales[3];Podoviridae[3];Autographivirinae[2];unclassified Autographivirinae[2];Ralstonia phage RSB3[2]
17.04.P4-10.772-12	10.772	12	4	4	4	1	PROKVIRUS	Viruses[4];Caudovirales[4];Podoviridae[4];Autographivirinae[2];unclassified Autographivirinae[2];Rhizobium phage RHEph08[1]	Viruses;Caudovirales;Podoviridae;Autographivirinae;unclassified Autographivirinae;Rhizobium phage RHEph08	Viruses[4];Caudovirales[4];Podoviridae[4];Autographivirinae[2];unclassified Autographivirinae[2];Pseudomonas phage tf[1]
05.07.P4-3.452-52	3.452	52	2	2	2	1	PROKVIRUS	Viruses[2];Caudovirales[2];Podoviridae[2];Autographivirinae[1];unclassified Autographivirinae[1];Synechococcus phage S-CBP3[1]	Viruses;Caudovirales;Podoviridae;Autographivirinae;unclassified Autographivirinae;Synechococcus phage S-CBP3	Viruses[2];Caudovirales[2];Podoviridae[2];unclassified Podoviridae[1];unclassified Autographivirinae[1];Synechococcus phage S-CBP3[1]
23.10.P2-5.970-7.7	5.97	7.7	2	2	2	1	PROKVIRUS	Viruses[2];Caudovirales[2];Podoviridae[2];Autographivirinae[2];unclassified Autographivirinae[2];Synechococcus phage S-CBP42[2]	Viruses;Caudovirales;Podoviridae;Autographivirinae;unclassified Autographivirinae;Synechococcus phage S-CBP42	Viruses[2];Caudovirales[2];Podoviridae[2];Autographivirinae[2];unclassified Autographivirinae[2];Synechococcus phage S-CBP42[2]
17.04.P2-3.155-2.0	3.155	2	1	1	1	1	PROKVIRUS	Viruses[1];Caudovirales[1];Podoviridae[1];Autographivirinae[1];unclassified Autographivirinae[1];Synechococcus phage S-RIP1[1]	Viruses;Caudovirales;Podoviridae;Autographivirinae;unclassified Autographivirinae;Synechococcus phage S-RIP1	Viruses[1];Caudovirales[1];Podoviridae[1];Autographivirinae[1];unclassified Autographivirinae[1];Synechococcus phage S-RIP1[1]
11.09.P1-5.939-39	5.939	39	2	2	2	1	PROKVIRUS	Viruses[2];Caudovirales[2];Podoviridae[1];Autographivirinae[1];unclassified Autographivirinae[1];Synechococcus phage S-RIP2[1]	Viruses;Caudovirales;Podoviridae;Autographivirinae;unclassified Autographivirinae;Synechococcus phage S-RIP2	Viruses[2];Caudovirales[2];Myoviridae[1];Autographivirinae[1];Prochlorococcus phage P-SSM2[1];Synechococcus phage S-RIP2[1]
11.09.P2-4.702-48	4.702	48	1	1	1	1	PROKVIRUS	Viruses[1];Caudovirales[1];Podoviridae[1];Autographivirinae[1];unclassified Autographivirinae[1];Synechococcus phage S-RIP2[1]	Viruses;Caudovirales;Podoviridae;Autographivirinae;unclassified Autographivirinae;Synechococcus phage S-RIP2	Viruses[1];Caudovirales[1];Podoviridae[1];Autographivirinae[1];unclassified Autographivirinae[1];Synechococcus phage S-RIP2[1]
11.09.P2-5.354-28	5.354	28	1	1	1	1	PROKVIRUS	Viruses[1];Caudovirales[1];Podoviridae[1];Autographivirinae[1];unclassified Autographivirinae[1];Synechococcus phage S-RIP2[1]	Viruses;Caudovirales;Podoviridae;Autographivirinae;unclassified Autographivirinae;Synechococcus phage S-RIP2	Viruses[1];Caudovirales[1];Podoviridae[1];Autographivirinae[1];unclassified Autographivirinae[1];Synechococcus phage S-RIP2[1]
11.09.P3-3.081-2.6	3.081	2.6	1	1	1	1	PROKVIRUS	Viruses[1];Caudovirales[1];Podoviridae[1];Autographivirinae[1];unclassified Autographivirinae[1];Synechococcus phage S-RIP2[1]	Viruses;Caudovirales;Podoviridae;Autographivirinae;unclassified Autographivirinae;Synechococcus phage S-RIP2	Viruses[1];Caudovirales[1];Podoviridae[1];Autographivirinae[1];unclassified Autographivirinae[1];Synechococcus phage S-RIP2[1]
17.04.P4-6.254-6.0	6.254	6	3	2	2	0.666667	PROKVIRUS	Viruses[1];Caudovirales[1];Podoviridae[1];Autographivirinae[1];unclassified Autographivirinae[1];Thermaceae[1];Meiothermus[1];Meiothermus chliarophilus[1]	Viruses;Caudovirales;Podoviridae;Autographivirinae;unclassified Autographivirinae;Thermaceae;Meiothermus;Meiothermus chliarophilus	Viruses[1];Caudovirales[1];Podoviridae[1];Autographivirinae[1];unclassified Autographivirinae[1];Synechococcus phage S-CBP3[1]
17.04.P2-3.717-1.4	3.717	1.4	1	1	1	1	PROKVIRUS	Viruses[1];Caudovirales[1];Podoviridae[1];Autographivirinae[1];unclassified Autographivirinae[1];Yersinia phage fHe-Yen3-01[1]	Viruses;Caudovirales;Podoviridae;Autographivirinae;unclassified Autographivirinae;Yersinia phage fHe-Yen3-01	Viruses[1];Caudovirales[1];Podoviridae[1];Autographivirinae[1];unclassified Autographivirinae[1];Yersinia phage fHe-Yen3-01[1]
17.04.P4-3.023-51	3.023	51	1	1	1	1	PROKVIRUS	Viruses[1];Caudovirales[1];Podoviridae[1];Autographivirinae[1];Zindervirus[1];unclassified Zindervirus[1];Marinomonas phage CB5A[1]	Viruses;Caudovirales;Podoviridae;Autographivirinae;Zindervirus;unclassified Zindervirus;Marinomonas phage CB5A	Viruses[1];Caudovirales[1];Podoviridae[1];Autographivirinae[1];Zindervirus[1];unclassified Zindervirus[1];Marinomonas phage CB5A[1]
23.10.P4-4.175-1.8	4.175	1.8	3	3	3	1	PROKVIRUS	Viruses[3];Caudovirales[3];Podoviridae[3];Baltimorevirus[3];Dinoroseobacter virus DFL12[2];Dinoroseobacter phage DFL12phi1[2]	Viruses;Caudovirales;Podoviridae;Baltimorevirus;Dinoroseobacter virus DFL12;Dinoroseobacter phage DFL12phi1	Viruses[3];Caudovirales[3];Podoviridae[3];Baltimorevirus[3];Dinoroseobacter virus DFL12[2];Dinoroseobacter phage DFL12phi1[2]
17.04.P4-19.589-19	19.589	19	19	19	15	0.789474	PROKVIRUS	Viruses[13];Caudovirales[13];Podoviridae[12];Baltimorevirus[10];Dinoroseobacter virus DFL12[5];Dinoroseobacter phage DFL12phi1[5];Sedimentitalea nanhaiensis[2];Phaeobacter sp. S60[1]	Viruses;Caudovirales;Podoviridae;Baltimorevirus;Dinoroseobacter virus DFL12;Dinoroseobacter phage DFL12phi1;Sedimentitalea nanhaiensis;Phaeobacter sp. S60	Viruses[13];Caudovirales[13];Podoviridae[12];Baltimorevirus[10];Dinoroseobacter virus DFL12[5];Dinoroseobacter phage DFL12phi1[5]
17.04.P4-28.155-18	28.155	18	17	17	17	1	PROKVIRUS	Viruses[17];Caudovirales[17];Podoviridae[17];Baltimorevirus[16];unclassified Baltimorevirus[10];Dinoroseobacter phage DFL12phi1[6]	Viruses;Caudovirales;Podoviridae;Baltimorevirus;unclassified Baltimorevirus;Dinoroseobacter phage DFL12phi1	Viruses[17];Caudovirales[17];Podoviridae[17];Baltimorevirus[16];unclassified Baltimorevirus[10];Dinoroseobacter phage DFL12phi1[6]
17.04.P4-11.346-31	11.346	31	10	10	10	1	PROKVIRUS	Viruses[9];Caudovirales[9];Podoviridae[9];Baltimorevirus[9];unclassified Baltimorevirus[6];Dinoroseobacter phage DFL12phi1[3];Acinetobacter marinus[1]	Viruses;Caudovirales;Podoviridae;Baltimorevirus;unclassified Baltimorevirus;Dinoroseobacter phage DFL12phi1;Acinetobacter marinus	Viruses[9];Caudovirales[9];Podoviridae[9];Baltimorevirus[9];unclassified Baltimorevirus[6];Dinoroseobacter phage DFL12phi1[3]
11.09.P1-4.953-41	4.953	41	2	2	2	1	PROKVIRUS	Viruses[1];Caudovirales[1];Podoviridae[1];Baltimorevirus[1];unclassified Baltimorevirus[1];Dinoroseobacter phage DS-1410Ws-06[1];unclassified Sphingomonas[1];Sphingomonas sp. Leaf10[1]	Viruses;Caudovirales;Podoviridae;Baltimorevirus;unclassified Baltimorevirus;Dinoroseobacter phage DS-1410Ws-06;unclassified Sphingomonas;Sphingomonas sp. Leaf10	Viruses[1];Caudovirales[1];Podoviridae[1];Baltimorevirus[1];unclassified Baltimorevirus[1];Dinoroseobacter phage DS-1410Ws-06[1]
17.04.P2-2.547-2.7	2.547	2.7	1	1	1	1	PROKVIRUS	Viruses[1];Caudovirales[1];Podoviridae[1];Baltimorevirus[1];unclassified Baltimorevirus[1];Roseobacter phage RD-1410W1-01[1]	Viruses;Caudovirales;Podoviridae;Baltimorevirus;unclassified Baltimorevirus;Roseobacter phage RD-1410W1-01	Viruses[1];Caudovirales[1];Podoviridae[1];Baltimorevirus[1];unclassified Baltimorevirus[1];Roseobacter phage RD-1410W1-01[1]
17.04.P3-6.958-48	6.958	48	2	2	2	1	PROKVIRUS	Viruses[2];Caudovirales[2];Podoviridae[2];Baltimorevirus[2];unclassified Baltimorevirus[2];Ruegeria phage vB_RpoP-V13[2]	Viruses;Caudovirales;Podoviridae;Baltimorevirus;unclassified Baltimorevirus;Ruegeria phage vB_RpoP-V13	Viruses[2];Caudovirales[2];Podoviridae[2];Baltimorevirus[2];unclassified Baltimorevirus[2];Ruegeria phage vB_RpoP-V13[2]
17.04.P4-3.933-10	3.933	10	1	1	1	1	PROKVIRUS	Viruses[1];Caudovirales[1];Podoviridae[1];Baltimorevirus[1];unclassified Baltimorevirus[1];Ruegeria phage vB_RpoP-V13[1]	Viruses;Caudovirales;Podoviridae;Baltimorevirus;unclassified Baltimorevirus;Ruegeria phage vB_RpoP-V13	Viruses[1];Caudovirales[1];Podoviridae[1];Baltimorevirus[1];unclassified Baltimorevirus[1];Ruegeria phage vB_RpoP-V13[1]
17.04.P4-7.947-17	7.947	17	3	3	3	1	PROKVIRUS	Viruses[2];Caudovirales[2];Podoviridae[1];Bastillevirinae[1];Caeruleovirus[1];Bacillus virus BM15[1];Clostridium[1];Clostridium botulinum[1]	Viruses;Caudovirales;Podoviridae;Bastillevirinae;Caeruleovirus;Bacillus virus BM15;Clostridium;Clostridium botulinum	Viruses[2];Caudovirales[2];Podoviridae[1];Bastillevirinae[1];Caeruleovirus[1];Bacillus virus BM15[1]
05.07.P4-2.789-56	2.789	56	2	2	2	1	PROKVIRUS	Viruses[1];Caudovirales[1];Podoviridae[1];Bjornvirus[1];Pseudomonas virus Bjorn[1];Pseudomonas phage Bjorn[1];unclassified Devosia[1];Devosia sp. 66-22[1]	Viruses;Caudovirales;Podoviridae;Bjornvirus;Pseudomonas virus Bjorn;Pseudomonas phage Bjorn;unclassified Devosia;Devosia sp. 66-22	Viruses[1];Caudovirales[1];Podoviridae[1];Bjornvirus[1];Pseudomonas virus Bjorn[1];Pseudomonas phage Bjorn[1]
23.10.P4-7.768-10	7.768	10	8	8	7	0.875	PROKVIRUS	Viruses[4];Caudovirales[4];Podoviridae[4];Burkholderiales[3];Comamonadaceae[2];Morganella[1];Variovorax paradoxus[1];Pelomonas sp. Root1217[1]	Viruses;Caudovirales;Podoviridae;Burkholderiales;Comamonadaceae;Morganella;Variovorax paradoxus;Pelomonas sp. Root1217	Viruses[4];Caudovirales[4];Podoviridae[4];unclassified Podoviridae[2];Vibrio phage vB_VspS_VS-ABTNL-3[1];Synechococcus phage S-CBP2[1]
17.04.P3-3.634-12	3.634	12	4	4	3	0.75	PROKVIRUS	Viruses[2];Caudovirales[2];Podoviridae[2];Krylovvirus[1];Pseudomonas virus tf[1];Chitinophagales[1];Chitinophagaceae[1];Chitinophaga[1];Chitinophaga caeni[1]	Viruses;Caudovirales;Podoviridae;Krylovvirus;Pseudomonas virus tf;Chitinophagales;Chitinophagaceae;Chitinophaga;Chitinophaga caeni	Viruses[2];Caudovirales[2];Podoviridae[2];Krylovvirus[1];Pseudomonas phage PA11[1];Pseudomonas phage tf[1]
11.09.P4-4.801-2.4	4.801	2.4	3	3	3	1	PROKVIRUS	Viruses[2];Caudovirales[2];Podoviridae[2];Krylovvirus[1];Pseudomonas virus tf[1];unclassified Teseptimavirus[1];Enterobacteria phage EcoDS1[1]	Viruses;Caudovirales;Podoviridae;Krylovvirus;Pseudomonas virus tf;unclassified Teseptimavirus;Enterobacteria phage EcoDS1	Viruses[2];Caudovirales[2];Podoviridae[2];Autographivirinae[1];Teseptimavirus[1];unclassified Teseptimavirus[1];Enterobacteria phage EcoDS1[1]
05.07.P3-6.460-14	6.46	14	6	6	4	0.666667	PROKVIRUS	Viruses[3];Caudovirales[3];Podoviridae[2];Legionellales[2];Legionellaceae[2];Fluoribacter[2];Fluoribacter dumoffii[2];Thalassospira sp. MCCC 1A02491[1]	Viruses;Caudovirales;Podoviridae;Legionellales;Legionellaceae;Fluoribacter;Fluoribacter dumoffii;Thalassospira sp. MCCC 1A02491	Viruses[3];Caudovirales[3];Podoviridae[2];Roseobacter virus SIO1[1];Pseudomonas virus Zigelbrucke[1];Pseudomonas phage Zigelbrucke[1]
17.04.P2-7.221-2.7	7.221	2.7	2	2	2	1	PROKVIRUS	Viruses[2];Caudovirales[2];Podoviridae[2];Lightbulbvirus[1];Cellulophaga virus Cba172[1];Cellulophaga phage phi17:2[1]	Viruses;Caudovirales;Podoviridae;Lightbulbvirus;Cellulophaga virus Cba172;Cellulophaga phage phi17:2	Viruses[2];Caudovirales[2];Podoviridae[2];Lightbulbvirus[1];crAss-like viruses[1];Cellulophaga phage phi17:2[1]
17.04.P4-8.154-24	8.154	24	1	1	1	1	PROKVIRUS	Viruses[1];Caudovirales[1];Podoviridae[1];Lightbulbvirus[1];Cellulophaga virus Cba41[1];Cellulophaga phage phi4:1[1]	Viruses;Caudovirales;Podoviridae;Lightbulbvirus;Cellulophaga virus Cba41;Cellulophaga phage phi4:1	Viruses[1];Caudovirales[1];Podoviridae[1];Lightbulbvirus[1];Cellulophaga virus Cba41[1];Cellulophaga phage phi4:1[1]
17.05.P4-3.233-11	3.233	11	2	1	1	0.5	PROKVIRUS	Viruses[1];Caudovirales[1];Podoviridae[1];Lightbulbvirus[1];Cellulophaga virus Cba41[1];Cellulophaga phage phi4:1[1]	Viruses;Caudovirales;Podoviridae;Lightbulbvirus;Cellulophaga virus Cba41;Cellulophaga phage phi4:1	Viruses[1];Caudovirales[1];Podoviridae[1];Lightbulbvirus[1];Cellulophaga virus Cba41[1];Cellulophaga phage phi4:1[1]
17.05.P4-6.277-10	6.277	10	4	4	4	1	PROKVIRUS	Viruses[3];Caudovirales[3];Podoviridae[2];Lightbulbvirus[2];Cellulophaga virus Cba41[2];Cellulophaga phage phi4:1[2];Flavobacteriaceae[1];Aquimarina[1];unclassified Aquimarina[1];Aquimarina sp. AU58[1]	Viruses;Caudovirales;Podoviridae;Lightbulbvirus;Cellulophaga virus Cba41;Cellulophaga phage phi4:1;Flavobacteriaceae;Aquimarina;unclassified Aquimarina;Aquimarina sp. AU58	Viruses[3];Caudovirales[3];Podoviridae[2];Lightbulbvirus[2];Cellulophaga virus Cba41[2];Cellulophaga phage phi4:1[2]
17.05.P3-5.864-9.9	5.864	9.9	8	7	5	0.625	PROKVIRUS	Viruses[4];Caudovirales[4];Podoviridae[4];Lightbulbvirus[3];Cellulophaga virus Cba41[3];Cellulophaga phage phi4:1[3];Lachnotalea[1];Lachnotalea glycerini[1];Saprospira grandis[1]	Viruses;Caudovirales;Podoviridae;Lightbulbvirus;Cellulophaga virus Cba41;Cellulophaga phage phi4:1;Lachnotalea;Lachnotalea glycerini;Saprospira grandis	Viruses[4];Caudovirales[4];Podoviridae[4];Lightbulbvirus[3];Cellulophaga virus Cba41[3];Cellulophaga phage phi4:1[3]
05.07.P3-6.363-21	6.363	21	6	6	6	1	PROKVIRUS	Viruses[4];Caudovirales[3];Podoviridae[2];Rhizobiales[2];Celeribacter phage P12053L[1];Methyloceanibacter[1];Bradyrhizobium erythrophlei[1]	Viruses;Caudovirales;Podoviridae;Rhizobiales;Celeribacter phage P12053L;Methyloceanibacter;Bradyrhizobium erythrophlei	Viruses[4];Caudovirales[3];Podoviridae[2];unclassified Podoviridae[1];Synechococcus phage S-CRM01[1]
11.09.P4-4.612-7.8	4.612	7.8	6	6	5	0.833333	PROKVIRUS	Viruses[3];Caudovirales[3];Podoviridae[2];Rhodobacterales[2];Rhodobacteraceae[2];Enterococcaceae[1];unclassified Ruegeria[1];Tetragenococcus muriaticus[1]	Viruses;Caudovirales;Podoviridae;Rhodobacterales;Rhodobacteraceae;Enterococcaceae;unclassified Ruegeria;Tetragenococcus muriaticus	Viruses[3];Caudovirales[3];Podoviridae[2];unclassified Podoviridae[1];Marinobacter phage PS3[1]
11.09.P4-2.545-2.8	2.545	2.8	3	3	3	1	PROKVIRUS	Viruses[2];Caudovirales[2];Podoviridae[2];Roseobacter virus SIO1[1];Celeribacter phage P12053L[1];Aminobacter[1];unclassified Aminobacter[1];Aminobacter sp. J41[1]	Viruses;Caudovirales;Podoviridae;Roseobacter virus SIO1;Celeribacter phage P12053L;Aminobacter;unclassified Aminobacter;Aminobacter sp. J41	Viruses[2];Caudovirales[2];Podoviridae[2];Roseobacter virus SIO1[1];Celeribacter phage P12053L[1]
05.07.P4-3.061-6.3	3.061	6.3	3	3	2	0.666667	PROKVIRUS	Viruses[2];Caudovirales[2];Podoviridae[2];Roseobacter virus SIO1[2];Pseudonocardiales[1];Pseudonocardiaceae[1];Saccharopolyspora[1];Saccharopolyspora erythraea[1]	Viruses;Caudovirales;Podoviridae;Roseobacter virus SIO1;Pseudonocardiales;Pseudonocardiaceae;Saccharopolyspora;Saccharopolyspora erythraea	Viruses[2];Caudovirales[2];Podoviridae[2];Roseobacter virus SIO1[2]
05.07.P3-6.554-4.7	6.554	4.7	3	2	3	1	PROKVIRUS	Viruses[2];Caudovirales[2];Podoviridae[1];Tequintavirus[1];Escherichia virus EPS7[1]	Viruses;Caudovirales;Podoviridae;Tequintavirus;Escherichia virus EPS7	Viruses[2];Caudovirales[2];Siphoviridae[1];Tequintavirus[1];Celeribacter phage P12053L[1]
17.05.P4-7.836-35	7.836	35	4	4	4	1	PROKVIRUS	Viruses[2];Caudovirales[2];Podoviridae[2];unclassified Podoviridae[2];Anabaena phage A-4L[2];Herpetosiphonaceae[2];Herpetosiphon[2];Herpetosiphon aurantiacus[2];Herpetosiphon aurantiacus DSM 785[2]	Viruses;Caudovirales;Podoviridae;unclassified Podoviridae;Anabaena phage A-4L;Herpetosiphonaceae;Herpetosiphon;Herpetosiphon aurantiacus;Herpetosiphon aurantiacus DSM 785	Viruses[2];Caudovirales[2];Podoviridae[2];unclassified Podoviridae[2];Anabaena phage A-4L[2]
17.04.P2-15.077-15	15.077	15	3	2	3	1	PROKVIRUS	Viruses[1];Caudovirales[1];Podoviridae[1];unclassified Podoviridae[1];Bilateria[1];Protostomia[1];Ecdysozoa[1];Panarthropoda[1];Arthropoda[1];Mandibulata[1];Pancrustacea[1];Crustacea[1];Branchiopoda[1];Phyllopoda[1];Diplostraca[1];Cladocera[1];Anomopoda[1];Daphniidae[1];Daphnia[1];Daphnia pulex[1]	Viruses;Caudovirales;Podoviridae;unclassified Podoviridae;Bilateria;Protostomia;Ecdysozoa;Panarthropoda;Arthropoda;Mandibulata;Pancrustacea;Crustacea;Branchiopoda;Phyllopoda;Diplostraca;Cladocera;Anomopoda;Daphniidae;Daphnia;Daphnia pulex	Viruses[1];Caudovirales[1];Podoviridae[1];unclassified Podoviridae[1];Puniceispirillum phage HMO-2011[1]
11.09.P4-7.750-6.7	7.75	6.7	4	4	4	1	PROKVIRUS	Viruses[3];Caudovirales[2];Podoviridae[2];unclassified Podoviridae[1];Bradyrhizobiaceae[1];Bradyrhizobium[1];Bradyrhizobium erythrophlei[1]	Viruses;Caudovirales;Podoviridae;unclassified Podoviridae;Bradyrhizobiaceae;Bradyrhizobium;Bradyrhizobium erythrophlei	Viruses[3];Caudovirales[2];Podoviridae[2];Roseobacter virus SIO1[1];Pseudomonas phage TC6[1]
11.09.P3-4.035-43	4.035	43	3	2	1	0.333333	PROKVIRUS	Viruses[1];Caudovirales[1];Podoviridae[1];unclassified Podoviridae[1];Burkholderiaceae[1];Burkholderia[1];Burkholderia cepacia complex[1];Burkholderia multivorans[1]	Viruses;Caudovirales;Podoviridae;unclassified Podoviridae;Burkholderiaceae;Burkholderia;Burkholderia cepacia complex;Burkholderia multivorans	Viruses[1];Caudovirales[1];Podoviridae[1];unclassified Podoviridae[1];Celeribacter phage P12053L[1]
05.07.P3-3.701-6.7	3.701	6.7	3	3	3	1	PROKVIRUS	Viruses[2];Caudovirales[2];Podoviridae[2];unclassified Podoviridae[1];Burkholderiaceae[1];Burkholderia[1];unclassified Burkholderia[1];Burkholderia sp. Ch1-1[1]	Viruses;Caudovirales;Podoviridae;unclassified Podoviridae;Burkholderiaceae;Burkholderia;unclassified Burkholderia;Burkholderia sp. Ch1-1	Viruses[2];Caudovirales[2];Podoviridae[2];Roseobacter virus SIO1[1];Puniceispirillum phage HMO-2011[1]
17.04.P2-5.072-1.5	5.072	1.5	6	6	6	1	PROKVIRUS	Viruses[6];Caudovirales[6];Podoviridae[6];unclassified Podoviridae[3];Celeribacter phage P12053L[2]	Viruses;Caudovirales;Podoviridae;unclassified Podoviridae;Celeribacter phage P12053L	Viruses[6];Caudovirales[6];Podoviridae[6];unclassified Podoviridae[3];Celeribacter phage P12053L[2]
11.09.P1-7.708-5.5	7.708	5.5	4	4	4	1	PROKVIRUS	Viruses[4];Caudovirales[4];Podoviridae[4];unclassified Podoviridae[2];Celeribacter phage P12053L[2]	Viruses;Caudovirales;Podoviridae;unclassified Podoviridae;Celeribacter phage P12053L	Viruses[4];Caudovirales[4];Podoviridae[4];Roseobacter virus SIO1[2];Celeribacter phage P12053L[2]
05.07.P4-7.222-16	7.222	16	5	4	4	0.8	PROKVIRUS	Viruses[4];Caudovirales[3];Podoviridae[2];unclassified Podoviridae[2];Celeribacter phage P12053L[2]	Viruses;Caudovirales;Podoviridae;unclassified Podoviridae;Celeribacter phage P12053L	Viruses[4];Caudovirales[3];Podoviridae[2];unclassified Podoviridae[2];Celeribacter phage P12053L[2]
11.09.P1-4.695-17	4.695	17	6	4	4	0.666667	PROKVIRUS	Viruses[4];Caudovirales[4];Podoviridae[3];unclassified Podoviridae[3];Celeribacter phage P12053L[1]	Viruses;Caudovirales;Podoviridae;unclassified Podoviridae;Celeribacter phage P12053L	Viruses[4];Caudovirales[4];Podoviridae[3];unclassified Podoviridae[3];Sinorhizobium phage phiM6[1]
05.07.P4-3.475-5.4	3.475	5.4	1	1	1	1	PROKVIRUS	Viruses[1];Caudovirales[1];Podoviridae[1];unclassified Podoviridae[1];Celeribacter phage P12053L[1]	Viruses;Caudovirales;Podoviridae;unclassified Podoviridae;Celeribacter phage P12053L	Viruses[1];Caudovirales[1];Podoviridae[1];unclassified Podoviridae[1];Celeribacter phage P12053L[1]
11.09.P1-4.649-15	4.649	15	2	1	1	0.5	PROKVIRUS	Viruses[1];Caudovirales[1];Podoviridae[1];unclassified Podoviridae[1];Celeribacter phage P12053L[1]	Viruses;Caudovirales;Podoviridae;unclassified Podoviridae;Celeribacter phage P12053L	Viruses[1];Caudovirales[1];Podoviridae[1];unclassified Podoviridae[1];Celeribacter phage P12053L[1]
11.09.P1-11.148-50	11.148	50	9	8	8	0.888889	PROKVIRUS	Viruses[7];Caudovirales[5];Podoviridae[5];unclassified Podoviridae[5];Celeribacter phage P12053L[2];Bradyrhizobium[1];Bradyrhizobium erythrophlei[1]	Viruses;Caudovirales;Podoviridae;unclassified Podoviridae;Celeribacter phage P12053L;Bradyrhizobium;Bradyrhizobium erythrophlei	Viruses[7];Caudovirales[5];Podoviridae[5];unclassified Podoviridae[5];Sinorhizobium phage phiM6[2]
11.09.P1-3.594-47	3.594	47	5	4	4	0.8	PROKVIRUS	Viruses[2];Caudovirales[2];Podoviridae[2];unclassified Podoviridae[1];Celeribacter phage P12053L[1];Ferruginivarius[1];Enterovibrio pacificus[1]	Viruses;Caudovirales;Podoviridae;unclassified Podoviridae;Celeribacter phage P12053L;Ferruginivarius;Enterovibrio pacificus	Viruses[2];Caudovirales[2];Podoviridae[2];Roseobacter virus SIO1[1];Celeribacter phage P12053L[1]
11.09.P3-3.678-2.5	3.678	2.5	2	2	2	1	PROKVIRUS	Viruses[1];Caudovirales[1];Podoviridae[1];unclassified Podoviridae[1];Celeribacter phage P12053L[1];Leptolyngbyaceae[1];Leptolyngbya[1];unclassified Leptolyngbya[1];Leptolyngbya sp. PCC 7375[1]	Viruses;Caudovirales;Podoviridae;unclassified Podoviridae;Celeribacter phage P12053L;Leptolyngbyaceae;Leptolyngbya;unclassified Leptolyngbya;Leptolyngbya sp. PCC 7375	Viruses[1];Caudovirales[1];Podoviridae[1];unclassified Podoviridae[1];Celeribacter phage P12053L[1]
17.04.P4-7.371-11	7.371	11	5	5	5	1	PROKVIRUS	Viruses[4];Caudovirales[4];Podoviridae[4];unclassified Podoviridae[3];Celeribacter phage P12053L[3];Micavibrio aeruginosavorus[1]	Viruses;Caudovirales;Podoviridae;unclassified Podoviridae;Celeribacter phage P12053L;Micavibrio aeruginosavorus	Viruses[4];Caudovirales[4];Podoviridae[4];unclassified Podoviridae[3];Celeribacter phage P12053L[3]
11.09.P3-3.010-2.3	3.01	2.3	2	2	2	1	PROKVIRUS	Viruses[1];Caudovirales[1];Podoviridae[1];unclassified Podoviridae[1];Celeribacter phage P12053L[1];Pseudomonas[1];Pseudomonas aeruginosa group[1];Pseudomonas aeruginosa[1]	Viruses;Caudovirales;Podoviridae;unclassified Podoviridae;Celeribacter phage P12053L;Pseudomonas;Pseudomonas aeruginosa group;Pseudomonas aeruginosa	Viruses[1];Caudovirales[1];Podoviridae[1];unclassified Podoviridae[1];Celeribacter phage P12053L[1]
05.07.P3-8.078-9.0	8.078	9	5	5	5	1	PROKVIRUS	Viruses[4];Caudovirales[4];Podoviridae[4];unclassified Podoviridae[4];Celeribacter phage P12053L[4];Shigella[1];Shigella sonnei[1]	Viruses;Caudovirales;Podoviridae;unclassified Podoviridae;Celeribacter phage P12053L;Shigella;Shigella sonnei	Viruses[4];Caudovirales[4];Podoviridae[4];unclassified Podoviridae[4];Celeribacter phage P12053L[4]
17.04.P4-6.663-7.2	6.663	7.2	5	5	5	1	PROKVIRUS	Viruses[4];Caudovirales[4];Podoviridae[4];unclassified Podoviridae[4];Celeribacter phage P12053L[3];Vibrio[1];Vibrio cholerae[1]	Viruses;Caudovirales;Podoviridae;unclassified Podoviridae;Celeribacter phage P12053L;Vibrio;Vibrio cholerae	Viruses[4];Caudovirales[4];Podoviridae[4];unclassified Podoviridae[4];Celeribacter phage P12053L[3]
05.07.P3-6.175-19	6.175	19	3	3	2	0.666667	PROKVIRUS	Viruses[2];Caudovirales[2];Podoviridae[2];unclassified Podoviridae[2];Cellulophaga phage phi13:2[1];Flavobacteriales[1];Flavobacteriaceae[1];Leeuwenhoekiella[1];unclassified Leeuwenhoekiella[1];Leeuwenhoekiella sp. MAR_2009_132[1]	Viruses;Caudovirales;Podoviridae;unclassified Podoviridae;Cellulophaga phage phi13:2;Flavobacteriales;Flavobacteriaceae;Leeuwenhoekiella;unclassified Leeuwenhoekiella;Leeuwenhoekiella sp. MAR_2009_132	Viruses[2];Caudovirales[2];Podoviridae[2];unclassified Podoviridae[2];Cellulophaga phage phi19:3[1]
17.04.P2-4.653-4.7	4.653	4.7	2	2	1	0.5	PROKVIRUS	Viruses[1];Caudovirales[1];Podoviridae[1];unclassified Podoviridae[1];Cellulophaga phage phi13:2[1];Lactobacillaceae[1];Lactobacillus[1];Lactobacillus vaginalis[1]	Viruses;Caudovirales;Podoviridae;unclassified Podoviridae;Cellulophaga phage phi13:2;Lactobacillaceae;Lactobacillus;Lactobacillus vaginalis	Viruses[1];Caudovirales[1];Podoviridae[1];unclassified Podoviridae[1];Cellulophaga phage phi13:2[1]
17.04.P4-3.357-3.7	3.357	3.7	1	1	1	1	PROKVIRUS	Viruses[1];Caudovirales[1];Podoviridae[1];unclassified Podoviridae[1];Cellulophaga phage phi19:3[1]	Viruses;Caudovirales;Podoviridae;unclassified Podoviridae;Cellulophaga phage phi19:3	Viruses[1];Caudovirales[1];Podoviridae[1];unclassified Podoviridae[1];Cellulophaga phage phi19:3[1]
23.10.P4-3.241-13	3.241	13	1	1	1	1	PROKVIRUS	Viruses[1];Caudovirales[1];Podoviridae[1];unclassified Podoviridae[1];Cellulophaga phage phi19:3[1]	Viruses;Caudovirales;Podoviridae;unclassified Podoviridae;Cellulophaga phage phi19:3	Viruses[1];Caudovirales[1];Podoviridae[1];unclassified Podoviridae[1];Cellulophaga phage phi19:3[1]
23.10.P4-2.472-2.0	2.472	2	2	2	2	1	PROKVIRUS	Viruses[2];Caudovirales[2];Podoviridae[2];unclassified Podoviridae[2];Cellulophaga phage phi38:1[1]	Viruses;Caudovirales;Podoviridae;unclassified Podoviridae;Cellulophaga phage phi38:1	Viruses[2];Caudovirales[2];Podoviridae[2];unclassified Podoviridae[2];Cellulophaga phage phi46:3[1]
17.04.P4-4.292-7.9	4.292	7.9	1	1	1	1	PROKVIRUS	Viruses[1];Caudovirales[1];Podoviridae[1];unclassified Podoviridae[1];Cellulophaga phage phi38:1[1]	Viruses;Caudovirales;Podoviridae;unclassified Podoviridae;Cellulophaga phage phi38:1	Viruses[1];Caudovirales[1];Podoviridae[1];unclassified Podoviridae[1];Cellulophaga phage phi38:1[1]
17.04.P4-5.567-3.6	5.567	3.6	1	1	1	1	PROKVIRUS	Viruses[1];Caudovirales[1];Podoviridae[1];unclassified Podoviridae[1];Cellulophaga phage phi38:1[1]	Viruses;Caudovirales;Podoviridae;unclassified Podoviridae;Cellulophaga phage phi38:1	Viruses[1];Caudovirales[1];Podoviridae[1];unclassified Podoviridae[1];Cellulophaga phage phi38:1[1]
17.04.P1-2.829-2.0	2.829	2	2	1	1	0.5	PROKVIRUS	Viruses[1];Caudovirales[1];Podoviridae[1];unclassified Podoviridae[1];Cellulophaga phage phi38:1[1]	Viruses;Caudovirales;Podoviridae;unclassified Podoviridae;Cellulophaga phage phi38:1	Viruses[1];Caudovirales[1];Podoviridae[1];unclassified Podoviridae[1];Cellulophaga phage phi38:1[1]
17.04.P1-6.170-6.6	6.17	6.6	3	3	2	0.666667	PROKVIRUS	Viruses[2];Caudovirales[2];Podoviridae[2];unclassified Podoviridae[2];Cellulophaga phage phi38:1[2];Acinetobacter[1];unclassified Acinetobacter[1];Acinetobacter sp. CFCC 10889[1]	Viruses;Caudovirales;Podoviridae;unclassified Podoviridae;Cellulophaga phage phi38:1;Acinetobacter;unclassified Acinetobacter;Acinetobacter sp. CFCC 10889	Viruses[2];Caudovirales[2];Podoviridae[2];unclassified Podoviridae[2];Cellulophaga phage phi38:1[2]
17.04.P4-12.364-18	12.364	18	2	2	2	1	PROKVIRUS	Viruses[1];Caudovirales[1];Podoviridae[1];unclassified Podoviridae[1];Cellulophaga phage phi38:1[1];Chroococcales[1];Microcystaceae[1];Microcystis[1];Microcystis aeruginosa[1]	Viruses;Caudovirales;Podoviridae;unclassified Podoviridae;Cellulophaga phage phi38:1;Chroococcales;Microcystaceae;Microcystis;Microcystis aeruginosa	Viruses[1];Caudovirales[1];Podoviridae[1];unclassified Podoviridae[1];Cellulophaga phage phi38:1[1]
17.05.P4-19.599-6.8	19.599	6.8	5	3	3	0.6	PROKVIRUS	Viruses[2];Caudovirales[2];Podoviridae[2];unclassified Podoviridae[2];Cellulophaga phage phi38:1[2];Cytophagales[1];Flammeovirgaceae[1];Roseivirga[1];Roseivirga spongicola[1]	Viruses;Caudovirales;Podoviridae;unclassified Podoviridae;Cellulophaga phage phi38:1;Cytophagales;Flammeovirgaceae;Roseivirga;Roseivirga spongicola	Viruses[2];Caudovirales[2];Podoviridae[2];unclassified Podoviridae[2];Cellulophaga phage phi38:1[2]
17.05.P3-3.506-4.2	3.506	4.2	2	2	2	1	PROKVIRUS	Viruses[1];Caudovirales[1];Podoviridae[1];unclassified Podoviridae[1];Cellulophaga phage phi38:1[1];Cytophagales[1];Flammeovirgaceae[1];Roseivirga[1];Roseivirga spongicola[1]	Viruses;Caudovirales;Podoviridae;unclassified Podoviridae;Cellulophaga phage phi38:1;Cytophagales;Flammeovirgaceae;Roseivirga;Roseivirga spongicola	Viruses[1];Caudovirales[1];Podoviridae[1];unclassified Podoviridae[1];Cellulophaga phage phi38:1[1]
23.10.P4-2.821-4.8	2.821	4.8	3	3	3	1	PROKVIRUS	Viruses[2];Caudovirales[2];Podoviridae[2];unclassified Podoviridae[2];Cellulophaga phage phi38:1[2];Escherichia[1];Escherichia coli[1]	Viruses;Caudovirales;Podoviridae;unclassified Podoviridae;Cellulophaga phage phi38:1;Escherichia;Escherichia coli	Viruses[2];Caudovirales[2];Podoviridae[2];unclassified Podoviridae[2];Cellulophaga phage phi38:1[2]
17.04.P4-2.456-2.4	2.456	2.4	1	1	1	1	PROKVIRUS	Viruses[1];Caudovirales[1];Podoviridae[1];unclassified Podoviridae[1];Cellulophaga phage phi46:3[1]	Viruses;Caudovirales;Podoviridae;unclassified Podoviridae;Cellulophaga phage phi46:3	Viruses[1];Caudovirales[1];Podoviridae[1];unclassified Podoviridae[1];Cellulophaga phage phi46:3[1]
17.04.P1-3.965-33	3.965	33	2	2	2	1	PROKVIRUS	Viruses[1];Caudovirales[1];Podoviridae[1];unclassified Podoviridae[1];Cellulophaga phage phi46:3[1];Flavobacteriales[1];Flavobacteriaceae[1];Salinimicrobium[1];Salinimicrobium sediminis[1]	Viruses;Caudovirales;Podoviridae;unclassified Podoviridae;Cellulophaga phage phi46:3;Flavobacteriales;Flavobacteriaceae;Salinimicrobium;Salinimicrobium sediminis	Viruses[1];Caudovirales[1];Podoviridae[1];unclassified Podoviridae[1];Cellulophaga phage phi46:3[1]
17.04.P3-2.678-9.3	2.678	9.3	3	2	3	1	PROKVIRUS	Viruses[2];Caudovirales[2];Podoviridae[1];unclassified Podoviridae[1];Cellulophaga virus ST[1];Cellulophaga phage phiST[1];Cellulophaga phage phi13:1[1]	Viruses;Caudovirales;Podoviridae;unclassified Podoviridae;Cellulophaga virus ST;Cellulophaga phage phiST;Cellulophaga phage phi13:1	Viruses[2];Caudovirales[2];Siphoviridae[1];Cbastvirus[1];Cellulophaga virus ST[1];Cellulophaga phage phi14:2[1];Cellulophaga phage phi13:1[1]
05.07.P3-3.013-1.6	3.013	1.6	2	2	1	0.5	PROKVIRUS	Viruses[1];Caudovirales[1];Podoviridae[1];unclassified Podoviridae[1];Chelatococcaceae[1];Chelatococcus[1];Chelatococcus sambhunathii[1]	Viruses;Caudovirales;Podoviridae;unclassified Podoviridae;Chelatococcaceae;Chelatococcus;Chelatococcus sambhunathii	Viruses[1];Caudovirales[1];Podoviridae[1];unclassified Podoviridae[1];Vibrio phage VBP47[1]
17.04.P1-3.080-48	3.08	48	1	1	1	1	PROKVIRUS	Viruses[1];Caudovirales[1];Podoviridae[1];unclassified Podoviridae[1];crAss-like viruses[1];Azobacteroides phage ProJPt-Bp1[1]	Viruses;Caudovirales;Podoviridae;unclassified Podoviridae;crAss-like viruses;Azobacteroides phage ProJPt-Bp1	Viruses[1];Caudovirales[1];Podoviridae[1];unclassified Podoviridae[1];crAss-like viruses[1];Azobacteroides phage ProJPt-Bp1[1]
11.09.P4-3.007-3.9	3.007	3.9	2	2	2	1	PROKVIRUS	Viruses[2];Caudovirales[2];Podoviridae[2];unclassified Podoviridae[2];crAss-like viruses[2];Bacteroides phage crAss001[2]	Viruses;Caudovirales;Podoviridae;unclassified Podoviridae;crAss-like viruses;Bacteroides phage crAss001	Viruses[2];Caudovirales[2];Podoviridae[2];unclassified Podoviridae[2];crAss-like viruses[2];Bacteroides phage crAss001[2]
17.05.P4-3.329-2.5	3.329	2.5	2	2	2	1	PROKVIRUS	Viruses[2];Caudovirales[2];Podoviridae[2];unclassified Podoviridae[2];crAss-like viruses[2];Bacteroides phage crAss001[1]	Viruses;Caudovirales;Podoviridae;unclassified Podoviridae;crAss-like viruses;Bacteroides phage crAss001	Viruses[2];Caudovirales[2];Podoviridae[2];unclassified Podoviridae[2];crAss-like viruses[2];Cellulophaga phage phi14:2[1]
17.04.P1-9.538-4.1	9.538	4.1	1	1	1	1	PROKVIRUS	Viruses[1];Caudovirales[1];Podoviridae[1];unclassified Podoviridae[1];crAss-like viruses[1];Bacteroides phage crAss001[1]	Viruses;Caudovirales;Podoviridae;unclassified Podoviridae;crAss-like viruses;Bacteroides phage crAss001	Viruses[1];Caudovirales[1];Podoviridae[1];unclassified Podoviridae[1];crAss-like viruses[1];Bacteroides phage crAss001[1]
17.04.P4-14.473-42	14.473	42	1	1	1	1	PROKVIRUS	Viruses[1];Caudovirales[1];Podoviridae[1];unclassified Podoviridae[1];crAss-like viruses[1];Bacteroides phage crAss001[1]	Viruses;Caudovirales;Podoviridae;unclassified Podoviridae;crAss-like viruses;Bacteroides phage crAss001	Viruses[1];Caudovirales[1];Podoviridae[1];unclassified Podoviridae[1];crAss-like viruses[1];Bacteroides phage crAss001[1]
17.05.P4-5.921-9.4	5.921	9.4	1	1	1	1	PROKVIRUS	Viruses[1];Caudovirales[1];Podoviridae[1];unclassified Podoviridae[1];crAss-like viruses[1];Bacteroides phage crAss001[1]	Viruses;Caudovirales;Podoviridae;unclassified Podoviridae;crAss-like viruses;Bacteroides phage crAss001	Viruses[1];Caudovirales[1];Podoviridae[1];unclassified Podoviridae[1];crAss-like viruses[1];Bacteroides phage crAss001[1]
23.10.P4-4.601-3.8	4.601	3.8	1	1	1	1	PROKVIRUS	Viruses[1];Caudovirales[1];Podoviridae[1];unclassified Podoviridae[1];crAss-like viruses[1];Bacteroides phage crAss001[1]	Viruses;Caudovirales;Podoviridae;unclassified Podoviridae;crAss-like viruses;Bacteroides phage crAss001	Viruses[1];Caudovirales[1];Podoviridae[1];unclassified Podoviridae[1];crAss-like viruses[1];Bacteroides phage crAss001[1]
17.05.P3-9.502-32	9.502	32	5	5	4	0.8	PROKVIRUS	Viruses[3];Caudovirales[3];Podoviridae[3];unclassified Podoviridae[3];crAss-like viruses[3];Bacteroides phage crAss001[3];Flammeovirgaceae[1];Reichenbachiella[1];unclassified Reichenbachiella[1];Reichenbachiella sp. 5M10[1]	Viruses;Caudovirales;Podoviridae;unclassified Podoviridae;crAss-like viruses;Bacteroides phage crAss001;Flammeovirgaceae;Reichenbachiella;unclassified Reichenbachiella;Reichenbachiella sp. 5M10	Viruses[3];Caudovirales[3];Podoviridae[3];unclassified Podoviridae[3];crAss-like viruses[3];Bacteroides phage crAss001[3]
17.05.P4-21.581-33	21.581	33	14	13	11	0.785714	PROKVIRUS	Viruses[8];Caudovirales[8];Podoviridae[8];unclassified Podoviridae[8];crAss-like viruses[8];Bacteroides phage crAss001[5];Flavobacteriaceae[2];Ochrovirga[1];Ochrovirga pacifica[1]	Viruses;Caudovirales;Podoviridae;unclassified Podoviridae;crAss-like viruses;Bacteroides phage crAss001;Flavobacteriaceae;Ochrovirga;Ochrovirga pacifica	Viruses[8];Caudovirales[8];Podoviridae[8];unclassified Podoviridae[8];crAss-like viruses[8];Bacteroides phage crAss001[5]
17.04.P1-6.103-3.4	6.103	3.4	3	3	2	0.666667	PROKVIRUS	Viruses[2];Caudovirales[2];Podoviridae[2];unclassified Podoviridae[2];crAss-like viruses[2];Bacteroides phage crAss001[2];unclassified Bdellovibrio[1];Bdellovibrio sp. CG_4_9_14_3_um_filter_39_7[1]	Viruses;Caudovirales;Podoviridae;unclassified Podoviridae;crAss-like viruses;Bacteroides phage crAss001;unclassified Bdellovibrio;Bdellovibrio sp. CG_4_9_14_3_um_filter_39_7	Viruses[2];Caudovirales[2];Podoviridae[2];unclassified Podoviridae[2];crAss-like viruses[2];Bacteroides phage crAss001[2]
17.05.P3-8.225-35	8.225	35	2	2	1	0.5	PROKVIRUS	Viruses[1];Caudovirales[1];Podoviridae[1];unclassified Podoviridae[1];crAss-like viruses[1];Balneolales[1];Balneolaceae[1];Balneola[1];unclassified Balneola[1];Balneola sp. EhC07[1]	Viruses;Caudovirales;Podoviridae;unclassified Podoviridae;crAss-like viruses;Balneolales;Balneolaceae;Balneola;unclassified Balneola;Balneola sp. EhC07	Viruses[1];Caudovirales[1];Podoviridae[1];unclassified Podoviridae[1];crAss-like viruses[1];Cellulophaga phage phi14:2[1]
17.04.P4-4.105-7.0	4.105	7	4	4	4	1	PROKVIRUS	Viruses[4];Caudovirales[4];Podoviridae[4];unclassified Podoviridae[4];crAss-like viruses[4];Cellulophaga phage phi14:2[3]	Viruses;Caudovirales;Podoviridae;unclassified Podoviridae;crAss-like viruses;Cellulophaga phage phi14:2	Viruses[4];Caudovirales[4];Podoviridae[4];unclassified Podoviridae[4];crAss-like viruses[4];Cellulophaga phage phi14:2[3]
17.04.P2-3.935-2.5	3.935	2.5	3	3	3	1	PROKVIRUS	Viruses[3];Caudovirales[3];Podoviridae[3];unclassified Podoviridae[3];crAss-like viruses[3];Cellulophaga phage phi14:2[2]	Viruses;Caudovirales;Podoviridae;unclassified Podoviridae;crAss-like viruses;Cellulophaga phage phi14:2	Viruses[3];Caudovirales[3];Podoviridae[3];unclassified Podoviridae[3];crAss-like viruses[3];Cellulophaga phage phi14:2[2]
17.04.P4-3.309-6.6	3.309	6.6	3	3	3	1	PROKVIRUS	Viruses[3];Caudovirales[3];Podoviridae[3];unclassified Podoviridae[3];crAss-like viruses[3];Cellulophaga phage phi14:2[3]	Viruses;Caudovirales;Podoviridae;unclassified Podoviridae;crAss-like viruses;Cellulophaga phage phi14:2	Viruses[3];Caudovirales[3];Podoviridae[3];unclassified Podoviridae[3];crAss-like viruses[3];Cellulophaga phage phi14:2[3]
17.04.P2-7.160-4.7-V2	7.16	4.7	2	2	2	1	PROKVIRUS	Viruses[2];Caudovirales[2];Podoviridae[2];unclassified Podoviridae[2];crAss-like viruses[2];Cellulophaga phage phi14:2[2]	Viruses;Caudovirales;Podoviridae;unclassified Podoviridae;crAss-like viruses;Cellulophaga phage phi14:2	Viruses[2];Caudovirales[2];Podoviridae[2];unclassified Podoviridae[2];crAss-like viruses[2];Cellulophaga phage phi14:2[2]
17.04.P2-3.172-3.2	3.172	3.2	1	1	1	1	PROKVIRUS	Viruses[1];Caudovirales[1];Podoviridae[1];unclassified Podoviridae[1];crAss-like viruses[1];Cellulophaga phage phi14:2[1]	Viruses;Caudovirales;Podoviridae;unclassified Podoviridae;crAss-like viruses;Cellulophaga phage phi14:2	Viruses[1];Caudovirales[1];Podoviridae[1];unclassified Podoviridae[1];crAss-like viruses[1];Cellulophaga phage phi14:2[1]
17.04.P3-3.244-15	3.244	15	1	1	1	1	PROKVIRUS	Viruses[1];Caudovirales[1];Podoviridae[1];unclassified Podoviridae[1];crAss-like viruses[1];Cellulophaga phage phi14:2[1]	Viruses;Caudovirales;Podoviridae;unclassified Podoviridae;crAss-like viruses;Cellulophaga phage phi14:2	Viruses[1];Caudovirales[1];Podoviridae[1];unclassified Podoviridae[1];crAss-like viruses[1];Cellulophaga phage phi14:2[1]
17.04.P3-3.509-15	3.509	15	1	1	1	1	PROKVIRUS	Viruses[1];Caudovirales[1];Podoviridae[1];unclassified Podoviridae[1];crAss-like viruses[1];Cellulophaga phage phi14:2[1]	Viruses;Caudovirales;Podoviridae;unclassified Podoviridae;crAss-like viruses;Cellulophaga phage phi14:2	Viruses[1];Caudovirales[1];Podoviridae[1];unclassified Podoviridae[1];crAss-like viruses[1];Cellulophaga phage phi14:2[1]
17.04.P4-3.112-8.1	3.112	8.1	1	1	1	1	PROKVIRUS	Viruses[1];Caudovirales[1];Podoviridae[1];unclassified Podoviridae[1];crAss-like viruses[1];Cellulophaga phage phi14:2[1]	Viruses;Caudovirales;Podoviridae;unclassified Podoviridae;crAss-like viruses;Cellulophaga phage phi14:2	Viruses[1];Caudovirales[1];Podoviridae[1];unclassified Podoviridae[1];crAss-like viruses[1];Cellulophaga phage phi14:2[1]
17.04.P4-7.100-18	7.1	18	1	1	1	1	PROKVIRUS	Viruses[1];Caudovirales[1];Podoviridae[1];unclassified Podoviridae[1];crAss-like viruses[1];Cellulophaga phage phi14:2[1]	Viruses;Caudovirales;Podoviridae;unclassified Podoviridae;crAss-like viruses;Cellulophaga phage phi14:2	Viruses[1];Caudovirales[1];Podoviridae[1];unclassified Podoviridae[1];crAss-like viruses[1];Cellulophaga phage phi14:2[1]
23.10.P4-3.023-4.0	3.023	4	1	1	1	1	PROKVIRUS	Viruses[1];Caudovirales[1];Podoviridae[1];unclassified Podoviridae[1];crAss-like viruses[1];Cellulophaga phage phi14:2[1]	Viruses;Caudovirales;Podoviridae;unclassified Podoviridae;crAss-like viruses;Cellulophaga phage phi14:2	Viruses[1];Caudovirales[1];Podoviridae[1];unclassified Podoviridae[1];crAss-like viruses[1];Cellulophaga phage phi14:2[1]
17.04.P2-18.089-7.6	18.089	7.6	9	7	7	0.777778	PROKVIRUS	Viruses[4];Caudovirales[4];Podoviridae[3];unclassified Podoviridae[3];crAss-like viruses[3];Cellulophaga phage phi14:2[3];Agaricomycetes[1];Pontibacter[1];Polyporales[1];Polyporaceae[1];Ganoderma[1];Ganoderma sinense[1]	Viruses;Caudovirales;Podoviridae;unclassified Podoviridae;crAss-like viruses;Cellulophaga phage phi14:2;Agaricomycetes;Pontibacter;Polyporales;Polyporaceae;Ganoderma;Ganoderma sinense	Viruses[4];Caudovirales[4];Podoviridae[3];unclassified Podoviridae[3];crAss-like viruses[3];Cellulophaga phage phi14:2[3]
17.04.P2-5.978-5.6	5.978	5.6	4	2	3	0.75	PROKVIRUS	Viruses[1];Caudovirales[1];Podoviridae[1];unclassified Podoviridae[1];crAss-like viruses[1];Cellulophaga phage phi14:2[1];Chitinophagaceae[1];Chitinophaga[1];unclassified Chitinophaga[1];Chitinophaga sp. YR573[1]	Viruses;Caudovirales;Podoviridae;unclassified Podoviridae;crAss-like viruses;Cellulophaga phage phi14:2;Chitinophagaceae;Chitinophaga;unclassified Chitinophaga;Chitinophaga sp. YR573	Viruses[1];Caudovirales[1];Podoviridae[1];unclassified Podoviridae[1];crAss-like viruses[1];Cellulophaga phage phi14:2[1]
17.04.P1-4.811-7.8	4.811	7.8	3	3	3	1	PROKVIRUS	Viruses[2];Caudovirales[2];Podoviridae[2];unclassified Podoviridae[2];crAss-like viruses[2];Cellulophaga phage phi14:2[2];Coleofasciculaceae[1];Coleofasciculus[1];Coleofasciculus chthonoplastes[1]	Viruses;Caudovirales;Podoviridae;unclassified Podoviridae;crAss-like viruses;Cellulophaga phage phi14:2;Coleofasciculaceae;Coleofasciculus;Coleofasciculus chthonoplastes	Viruses[2];Caudovirales[2];Podoviridae[2];unclassified Podoviridae[2];crAss-like viruses[2];Cellulophaga phage phi14:2[2]
17.04.P1-6.369-20	6.369	20	2	2	2	1	PROKVIRUS	Viruses[1];Caudovirales[1];Podoviridae[1];unclassified Podoviridae[1];crAss-like viruses[1];Cellulophaga phage phi14:2[1];Flavobacteriaceae[1];Bizionia[1];Bizionia echini[1]	Viruses;Caudovirales;Podoviridae;unclassified Podoviridae;crAss-like viruses;Cellulophaga phage phi14:2;Flavobacteriaceae;Bizionia;Bizionia echini	Viruses[1];Caudovirales[1];Podoviridae[1];unclassified Podoviridae[1];crAss-like viruses[1];Cellulophaga phage phi14:2[1]
17.04.P3-2.617-3.4	2.617	3.4	3	2	3	1	PROKVIRUS	Viruses[1];Caudovirales[1];Podoviridae[1];unclassified Podoviridae[1];crAss-like viruses[1];Cellulophaga phage phi14:2[1];Peptoniphilus[1];Peptoniphilus obesi[1]	Viruses;Caudovirales;Podoviridae;unclassified Podoviridae;crAss-like viruses;Cellulophaga phage phi14:2;Peptoniphilus;Peptoniphilus obesi	Viruses[1];Caudovirales[1];Podoviridae[1];unclassified Podoviridae[1];crAss-like viruses[1];Cellulophaga phage phi14:2[1]
17.04.P4-26.170-30	26.17	30	16	14	11	0.6875	PROKVIRUS	Viruses[8];Caudovirales[8];Podoviridae[8];unclassified Podoviridae[7];crAss-like viruses[6];Cellulophaga phage phi14:2[3];Vulcanococcus[1];Pedobacter[1];Pedobacter luteus[1]	Viruses;Caudovirales;Podoviridae;unclassified Podoviridae;crAss-like viruses;Cellulophaga phage phi14:2;Vulcanococcus;Pedobacter;Pedobacter luteus	Viruses[8];Caudovirales[8];Podoviridae[8];unclassified Podoviridae[7];crAss-like viruses[6];Cellulophaga phage phi14:2[3]
17.04.P2-11.557-9.4	11.557	9.4	9	8	8	0.888889	PROKVIRUS	Viruses[5];Caudovirales[5];Podoviridae[5];unclassified Podoviridae[4];crAss-like viruses[3];Cellulophaga phage phi14:2[2];Vulcanococcus[1];Pedobacter[1];Pedobacter luteus[1]	Viruses;Caudovirales;Podoviridae;unclassified Podoviridae;crAss-like viruses;Cellulophaga phage phi14:2;Vulcanococcus;Pedobacter;Pedobacter luteus	Viruses[5];Caudovirales[5];Podoviridae[5];unclassified Podoviridae[4];crAss-like viruses[3];Cellulophaga phage phi14:2[2]
17.05.P3-23.182-38	23.182	38	2	2	2	1	PROKVIRUS	Viruses[1];Caudovirales[1];Podoviridae[1];unclassified Podoviridae[1];crAss-like viruses[1];Chitinophagales[1];Chitinophagaceae[1];Chitinophaga[1];unclassified Chitinophaga[1];Chitinophaga sp. YR573[1]	Viruses;Caudovirales;Podoviridae;unclassified Podoviridae;crAss-like viruses;Chitinophagales;Chitinophagaceae;Chitinophaga;unclassified Chitinophaga;Chitinophaga sp. YR573	Viruses[1];Caudovirales[1];Podoviridae[1];unclassified Podoviridae[1];crAss-like viruses[1];Bacteroides phage crAss001[1]
17.05.P3-3.313-11	3.313	11	3	2	1	0.333333	PROKVIRUS	Viruses[1];Caudovirales[1];Podoviridae[1];unclassified Podoviridae[1];crAss-like viruses[1];Oscillatoriales[1];Cyanothecaceae[1];Cyanothece[1];unclassified Cyanothece[1];Cyanothece sp. PCC 7425[1]	Viruses;Caudovirales;Podoviridae;unclassified Podoviridae;crAss-like viruses;Oscillatoriales;Cyanothecaceae;Cyanothece;unclassified Cyanothece;Cyanothece sp. PCC 7425	Viruses[1];Caudovirales[1];Podoviridae[1];unclassified Podoviridae[1];crAss-like viruses[1];Cellulophaga phage phi14:2[1]
17.04.P4-2.912-15	2.912	15	2	2	2	1	PROKVIRUS	Viruses[1];Caudovirales[1];Podoviridae[1];unclassified Podoviridae[1];Desulfovibrionales[1];Desulfovibrionaceae[1];Pseudodesulfovibrio[1];Pseudodesulfovibrio profundus[1]	Viruses;Caudovirales;Podoviridae;unclassified Podoviridae;Desulfovibrionales;Desulfovibrionaceae;Pseudodesulfovibrio;Pseudodesulfovibrio profundus	Viruses[1];Caudovirales[1];Podoviridae[1];unclassified Podoviridae[1];Rhodoferax phage P26218[1]
17.04.P4-3.527-1.7	3.527	1.7	2	2	1	0.5	PROKVIRUS	Viruses[1];Caudovirales[1];Podoviridae[1];unclassified Podoviridae[1];EBPR podovirus 2[1];Roseivivax[1];Roseivivax halodurans[1]	Viruses;Caudovirales;Podoviridae;unclassified Podoviridae;EBPR podovirus 2;Roseivivax;Roseivivax halodurans	Viruses[1];Caudovirales[1];Podoviridae[1];unclassified Podoviridae[1];EBPR podovirus 2[1]
17.04.P1-9.084-18	9.084	18	2	2	2	1	PROKVIRUS	Viruses[1];Caudovirales[1];Podoviridae[1];unclassified Podoviridae[1];Flavobacteriia[1];Flavobacteriales[1];Flavobacteriaceae[1];Aquimarina[1];Aquimarina longa[1]	Viruses;Caudovirales;Podoviridae;unclassified Podoviridae;Flavobacteriia;Flavobacteriales;Flavobacteriaceae;Aquimarina;Aquimarina longa	Viruses[1];Caudovirales[1];Podoviridae[1];unclassified Podoviridae[1];Cellulophaga phage phi38:1[1]
11.09.P4-3.944-2.2	3.944	2.2	2	2	2	1	PROKVIRUS	Viruses[2];Caudovirales[2];Podoviridae[2];unclassified Podoviridae[2];Freshwater phage uvFW-CGR-AMD-COM-C449[1]	Viruses;Caudovirales;Podoviridae;unclassified Podoviridae;Freshwater phage uvFW-CGR-AMD-COM-C449	Viruses[2];Caudovirales[2];Podoviridae[2];unclassified Podoviridae[2];Freshwater phage uvFW-CGR-AMD-COM-C493[1]
11.09.P2-3.526-51	3.526	51	3	3	2	0.666667	PROKVIRUS	Viruses[2];Caudovirales[2];Podoviridae[1];unclassified Podoviridae[1];Kuttervirus[1];unclassifed Kuttervirus[1];Salmonella phage S115[1]	Viruses;Caudovirales;Podoviridae;unclassified Podoviridae;Kuttervirus;unclassifed Kuttervirus;Salmonella phage S115	Viruses[2];Caudovirales[2];Podoviridae[1];Cvivirinae[1];Celeribacter phage P12053L[1];unclassifed Kuttervirus[1];Salmonella phage S115[1]
05.07.P4-15.059-52	15.059	52	10	6	8	0.8	PROKVIRUS	Viruses[4];Caudovirales[4];Podoviridae[4];unclassified Podoviridae[4];Micromonosporales[2];Micromonosporaceae[2];Actinoplanes[2];Actinoplanes philippinensis[2]	Viruses;Caudovirales;Podoviridae;unclassified Podoviridae;Micromonosporales;Micromonosporaceae;Actinoplanes;Actinoplanes philippinensis	Viruses[4];Caudovirales[4];Podoviridae[4];unclassified Podoviridae[4];Celeribacter phage P12053L[2]
11.09.P2-5.186-4.6	5.186	4.6	6	6	6	1	PROKVIRUS	Viruses[4];Caudovirales[4];Podoviridae[3];unclassified Podoviridae[2];Moraxellaceae[1];Mameliella[1];Mameliella alba[1]	Viruses;Caudovirales;Podoviridae;unclassified Podoviridae;Moraxellaceae;Mameliella;Mameliella alba	Viruses[4];Caudovirales[4];Podoviridae[3];unclassified Podoviridae[2];Celeribacter phage P12053L[1]
11.09.P2-4.159-6.1	4.159	6.1	2	2	2	1	PROKVIRUS	Viruses[1];Caudovirales[1];Podoviridae[1];unclassified Podoviridae[1];Pelagibacter phage HTVC010P[1];Desulfobacteraceae[1];Desulfatibacillum[1];Desulfatibacillum aliphaticivorans[1]	Viruses;Caudovirales;Podoviridae;unclassified Podoviridae;Pelagibacter phage HTVC010P;Desulfobacteraceae;Desulfatibacillum;Desulfatibacillum aliphaticivorans	Viruses[1];Caudovirales[1];Podoviridae[1];unclassified Podoviridae[1];Pelagibacter phage HTVC010P[1]
05.07.P4-3.936-2.2	3.936	2.2	5	5	5	1	PROKVIRUS	Viruses[4];Caudovirales[4];Podoviridae[4];unclassified Podoviridae[4];Pelagibacter phage HTVC010P[4];Escherichia[1];Escherichia coli[1]	Viruses;Caudovirales;Podoviridae;unclassified Podoviridae;Pelagibacter phage HTVC010P;Escherichia;Escherichia coli	Viruses[4];Caudovirales[4];Podoviridae[4];unclassified Podoviridae[4];Pelagibacter phage HTVC010P[4]
23.10.P2-3.454-22	3.454	22	2	2	2	1	PROKVIRUS	Viruses[1];Caudovirales[1];Podoviridae[1];unclassified Podoviridae[1];Pelagibacter phage HTVC010P[1];Sinorhizobium/Ensifer group[1];Sinorhizobium[1];Sinorhizobium meliloti[1]	Viruses;Caudovirales;Podoviridae;unclassified Podoviridae;Pelagibacter phage HTVC010P;Sinorhizobium/Ensifer group;Sinorhizobium;Sinorhizobium meliloti	Viruses[1];Caudovirales[1];Podoviridae[1];unclassified Podoviridae[1];Pelagibacter phage HTVC010P[1]
05.07.P4-3.629-43	3.629	43	5	3	5	1	PROKVIRUS	Viruses[3];Caudovirales[3];Podoviridae[3];unclassified Podoviridae[2];Prochlorococcus virus PSSP7[1]	Viruses;Caudovirales;Podoviridae;unclassified Podoviridae;Prochlorococcus virus PSSP7	Viruses[3];Caudovirales[3];Podoviridae[3];unclassified Podoviridae[2];Prochlorococcus virus PSSP7[1]
05.07.P3-4.574-4.5	4.574	4.5	5	5	5	1	PROKVIRUS	Viruses[4];Caudovirales[4];Podoviridae[3];unclassified Podoviridae[2];Prochlorococcus virus PSSP7[1];Minwuia[1];Minwuia thermotolerans[1]	Viruses;Caudovirales;Podoviridae;unclassified Podoviridae;Prochlorococcus virus PSSP7;Minwuia;Minwuia thermotolerans	Viruses[4];Caudovirales[4];Podoviridae[3];unclassified Podoviridae[2];Xanthomonas virus Xp10[1]
17.04.P3-3.167-4.5	3.167	4.5	2	2	2	1	PROKVIRUS	Viruses[1];Caudovirales[1];Podoviridae[1];unclassified Podoviridae[1];Pseudoalteromonadaceae[1];Pseudoalteromonas[1];unclassified Pseudoalteromonas[1];Pseudoalteromonas sp. TB41[1]	Viruses;Caudovirales;Podoviridae;unclassified Podoviridae;Pseudoalteromonadaceae;Pseudoalteromonas;unclassified Pseudoalteromonas;Pseudoalteromonas sp. TB41	Viruses[1];Caudovirales[1];Podoviridae[1];unclassified Podoviridae[1];Pelagibacter phage HTVC010P[1]
23.10.P2-5.452-7.9	5.452	7.9	2	2	2	1	PROKVIRUS	Viruses[2];Caudovirales[2];Podoviridae[2];unclassified Podoviridae[2];Pseudoalteromonas phage RIO-1[1]	Viruses;Caudovirales;Podoviridae;unclassified Podoviridae;Pseudoalteromonas phage RIO-1	Viruses[2];Caudovirales[2];Podoviridae[2];unclassified Podoviridae[2];Vibrio phage 1.021.A._10N.222.51.F9[1]
23.10.P4-2.954-11	2.954	11	1	1	1	1	PROKVIRUS	Viruses[1];Caudovirales[1];Podoviridae[1];unclassified Podoviridae[1];Pseudoalteromonas phage RIO-1[1]	Viruses;Caudovirales;Podoviridae;unclassified Podoviridae;Pseudoalteromonas phage RIO-1	Viruses[1];Caudovirales[1];Podoviridae[1];unclassified Podoviridae[1];Pseudoalteromonas phage RIO-1[1]
17.04.P4-2.764-1.4	2.764	1.4	2	1	1	0.5	PROKVIRUS	Viruses[1];Caudovirales[1];Podoviridae[1];unclassified Podoviridae[1];Pseudoalteromonas virus vB_PspP-H6/1[1]	Viruses;Caudovirales;Podoviridae;unclassified Podoviridae;Pseudoalteromonas virus vB_PspP-H6/1	Viruses[1];Caudovirales[1];Podoviridae[1];unclassified Podoviridae[1];Pseudoalteromonas virus vB_PspP-H6/1[1]
11.09.P4-4.367-4.3	4.367	4.3	4	4	4	1	PROKVIRUS	Viruses[2];Caudovirales[2];Podoviridae[2];unclassified Podoviridae[2];Pseudomonadaceae[1];Pseudomonas[1];Pseudomonas aeruginosa group[1];Pseudomonas aeruginosa[1]	Viruses;Caudovirales;Podoviridae;unclassified Podoviridae;Pseudomonadaceae;Pseudomonas;Pseudomonas aeruginosa group;Pseudomonas aeruginosa	Viruses[2];Caudovirales[2];Podoviridae[2];unclassified Podoviridae[2];Celeribacter phage P12053L[1]
05.07.P3-8.454-37	8.454	37	6	4	6	1	PROKVIRUS	Viruses[4];Caudovirales[3];Podoviridae[2];unclassified Podoviridae[2];Puniceispirillum phage HMO-2011[2]	Viruses;Caudovirales;Podoviridae;unclassified Podoviridae;Puniceispirillum phage HMO-2011	Viruses[4];Caudovirales[3];Podoviridae[2];unclassified Podoviridae[2];Puniceispirillum phage HMO-2011[2]
05.07.P3-6.538-4.9	6.538	4.9	5	5	5	1	PROKVIRUS	Viruses[5];Caudovirales[5];Podoviridae[5];unclassified Podoviridae[5];Puniceispirillum phage HMO-2011[5]	Viruses;Caudovirales;Podoviridae;unclassified Podoviridae;Puniceispirillum phage HMO-2011	Viruses[5];Caudovirales[5];Podoviridae[5];unclassified Podoviridae[5];Puniceispirillum phage HMO-2011[5]
05.07.P4-4.281-5.3	4.281	5.3	3	3	3	1	PROKVIRUS	Viruses[3];Caudovirales[3];Podoviridae[3];unclassified Podoviridae[3];Puniceispirillum phage HMO-2011[3]	Viruses;Caudovirales;Podoviridae;unclassified Podoviridae;Puniceispirillum phage HMO-2011	Viruses[3];Caudovirales[3];Podoviridae[3];unclassified Podoviridae[3];Puniceispirillum phage HMO-2011[3]
11.09.P1-3.236-38	3.236	38	2	2	2	1	PROKVIRUS	Viruses[2];Caudovirales[2];Podoviridae[2];unclassified Podoviridae[2];Puniceispirillum phage HMO-2011[2]	Viruses;Caudovirales;Podoviridae;unclassified Podoviridae;Puniceispirillum phage HMO-2011	Viruses[2];Caudovirales[2];Podoviridae[2];unclassified Podoviridae[2];Puniceispirillum phage HMO-2011[2]
11.09.P3-2.429-58	2.429	58	1	1	1	1	PROKVIRUS	Viruses[1];Caudovirales[1];Podoviridae[1];unclassified Podoviridae[1];Puniceispirillum phage HMO-2011[1]	Viruses;Caudovirales;Podoviridae;unclassified Podoviridae;Puniceispirillum phage HMO-2011	Viruses[1];Caudovirales[1];Podoviridae[1];unclassified Podoviridae[1];Puniceispirillum phage HMO-2011[1]
23.10.P4-3.067-2.1	3.067	2.1	3	2	2	0.666667	PROKVIRUS	Viruses[1];Caudovirales[1];Podoviridae[1];unclassified Podoviridae[1];Puniceispirillum phage HMO-2011[1];Alkalispirochaeta[1];Alkalispirochaeta odontotermitis[1]	Viruses;Caudovirales;Podoviridae;unclassified Podoviridae;Puniceispirillum phage HMO-2011;Alkalispirochaeta;Alkalispirochaeta odontotermitis	Viruses[1];Caudovirales[1];Podoviridae[1];unclassified Podoviridae[1];Puniceispirillum phage HMO-2011[1]
11.09.P1-8.802-7.6	8.802	7.6	6	5	5	0.833333	PROKVIRUS	Viruses[3];Caudovirales[3];Podoviridae[3];unclassified Podoviridae[2];Puniceispirillum phage HMO-2011[2];Guillardia theta[1];Guillardia theta CCMP2712[1]	Viruses;Caudovirales;Podoviridae;unclassified Podoviridae;Puniceispirillum phage HMO-2011;Guillardia theta;Guillardia theta CCMP2712	Viruses[3];Caudovirales[3];Podoviridae[3];unclassified Podoviridae[2];Puniceispirillum phage HMO-2011[2];Synechococcus phage S-CBP42[1]
05.07.P3-15.581-31	15.581	31	12	11	11	0.916667	PROKVIRUS	Viruses[10];Caudovirales[10];Podoviridae[9];unclassified Podoviridae[7];Puniceispirillum phage HMO-2011[7];Microvirga[1];Microvirga flocculans[1]	Viruses;Caudovirales;Podoviridae;unclassified Podoviridae;Puniceispirillum phage HMO-2011;Microvirga;Microvirga flocculans	Viruses[10];Caudovirales[10];Podoviridae[9];unclassified Podoviridae[7];Puniceispirillum phage HMO-2011[7];Streptomyces phage NootNoot[1];Klebsiella phage KP34[1]
05.07.P4-10.196-26	10.196	26	13	11	11	0.846154	PROKVIRUS	Viruses[9];Caudovirales[7];Podoviridae[4];unclassified Podoviridae[4];Puniceispirillum phage HMO-2011[4];Microvirga[2];Microvirga flocculans[2]	Viruses;Caudovirales;Podoviridae;unclassified Podoviridae;Puniceispirillum phage HMO-2011;Microvirga;Microvirga flocculans	Viruses[9];Caudovirales[7];Podoviridae[4];unclassified Podoviridae[4];Puniceispirillum phage HMO-2011[4];Salmonella phage S132[1]
17.04.P2-24.450-20	24.45	20	15	14	13	0.866667	PROKVIRUS	Viruses[11];Caudovirales[11];Podoviridae[11];unclassified Podoviridae[11];Puniceispirillum phage HMO-2011[10];Oscillatoriales[1];Microcoleaceae[1];unclassified Rhizobium[1];Rhizobium sp. Leaf383[1];Limnospira indica PCC 8005[1]	Viruses;Caudovirales;Podoviridae;unclassified Podoviridae;Puniceispirillum phage HMO-2011;Oscillatoriales;Microcoleaceae;unclassified Rhizobium;Rhizobium sp. Leaf383;Limnospira indica PCC 8005	Viruses[11];Caudovirales[11];Podoviridae[11];unclassified Podoviridae[11];Puniceispirillum phage HMO-2011[10]
11.09.P4-15.938-18	15.938	18	11	11	10	0.909091	PROKVIRUS	Viruses[7];Caudovirales[7];Podoviridae[7];unclassified Podoviridae[6];Puniceispirillum phage HMO-2011[4];Pararhodobacter[1];Desulfovibrio[1];Desulfovibrio bastinii[1];Bacteroides fragilis[1]	Viruses;Caudovirales;Podoviridae;unclassified Podoviridae;Puniceispirillum phage HMO-2011;Pararhodobacter;Desulfovibrio;Desulfovibrio bastinii;Bacteroides fragilis	Viruses[7];Caudovirales[7];Podoviridae[7];unclassified Podoviridae[6];Puniceispirillum phage HMO-2011[4]
11.09.P4-6.664-4.2	6.664	4.2	4	4	4	1	PROKVIRUS	Viruses[2];Caudovirales[2];Podoviridae[2];unclassified Podoviridae[2];Puniceispirillum phage HMO-2011[1];Pararhodobacter[1];unclassified Pararhodobacter[1];Pararhodobacter sp. CCB-MM2[1];Rhizobium sp. Root149[1]	Viruses;Caudovirales;Podoviridae;unclassified Podoviridae;Puniceispirillum phage HMO-2011;Pararhodobacter;unclassified Pararhodobacter;Pararhodobacter sp. CCB-MM2;Rhizobium sp. Root149	Viruses[2];Caudovirales[2];Podoviridae[2];unclassified Podoviridae[2];Puniceispirillum phage HMO-2011[1]
05.07.P4-45.835-37	45.835	37	45	41	41	0.911111	PROKVIRUS	Viruses[31];Caudovirales[29];Podoviridae[23];unclassified Podoviridae[15];Puniceispirillum phage HMO-2011[9];Pseudomonas[2];Bradyrhizobium erythrophlei[2];Vibrio parahaemolyticus[1];Alistipes ihumii[1]	Viruses;Caudovirales;Podoviridae;unclassified Podoviridae;Puniceispirillum phage HMO-2011;Pseudomonas;Bradyrhizobium erythrophlei;Vibrio parahaemolyticus;Alistipes ihumii	Viruses[31];Caudovirales[29];Podoviridae[23];unclassified Podoviridae[15];Puniceispirillum phage HMO-2011[9];unclassified Teseptimavirus[1];Yersinia phage vB_YenP_AP5[1]
17.04.P4-12.384-31	12.384	31	8	6	6	0.75	PROKVIRUS	Viruses[4];Caudovirales[4];Podoviridae[4];unclassified Podoviridae[4];Puniceispirillum phage HMO-2011[3];Rhizobium/Agrobacterium group[1];Neorhizobium[1];Hyphomicrobium sp. SCN 65-11[1];Neorhizobium sp. T6_25[1]	Viruses;Caudovirales;Podoviridae;unclassified Podoviridae;Puniceispirillum phage HMO-2011;Rhizobium/Agrobacterium group;Neorhizobium;Hyphomicrobium sp. SCN 65-11;Neorhizobium sp. T6_25	Viruses[4];Caudovirales[4];Podoviridae[4];unclassified Podoviridae[4];Puniceispirillum phage HMO-2011[3]
11.09.P2-13.999-19	13.999	19	9	8	8	0.888889	PROKVIRUS	Viruses[7];Caudovirales[7];Podoviridae[7];unclassified Podoviridae[6];Puniceispirillum phage HMO-2011[6];Sinorhizobium/Ensifer group[1];Sinorhizobium[1];Sinorhizobium fredii group[1];Sinorhizobium fredii[1]	Viruses;Caudovirales;Podoviridae;unclassified Podoviridae;Puniceispirillum phage HMO-2011;Sinorhizobium/Ensifer group;Sinorhizobium;Sinorhizobium fredii group;Sinorhizobium fredii	Viruses[7];Caudovirales[7];Podoviridae[7];unclassified Podoviridae[6];Puniceispirillum phage HMO-2011[6]
05.07.P4-23.194-34	23.194	34	20	16	19	0.95	PROKVIRUS	Viruses[14];Caudovirales[14];Podoviridae[13];unclassified Podoviridae[12];Puniceispirillum phage HMO-2011[11];Synechococcus T7-like virus S-TIP37[1];Bradyrhizobium yuanmingense[1]	Viruses;Caudovirales;Podoviridae;unclassified Podoviridae;Puniceispirillum phage HMO-2011;Synechococcus T7-like virus S-TIP37;Bradyrhizobium yuanmingense	Viruses[14];Caudovirales[14];Podoviridae[13];unclassified Podoviridae[12];Puniceispirillum phage HMO-2011[11];Synechococcus T7-like virus S-TIP37[1]
05.07.P3-6.670-18	6.67	18	9	8	8	0.888889	PROKVIRUS	Viruses[7];Caudovirales[7];Podoviridae[5];unclassified Podoviridae[3];Puniceispirillum phage HMO-2011[3];unclassified Teseptimavirus[2];Serratia phage 2050H2[2];unclassified Synechococcus[1];Synechococcus sp. WH 8103[1]	Viruses;Caudovirales;Podoviridae;unclassified Podoviridae;Puniceispirillum phage HMO-2011;unclassified Teseptimavirus;Serratia phage 2050H2;unclassified Synechococcus;Synechococcus sp. WH 8103	Viruses[7];Caudovirales[7];Podoviridae[5];unclassified Podoviridae[3];Puniceispirillum phage HMO-2011[3];unclassified Teseptimavirus[2];Serratia phage 2050H2[2]
11.09.P4-3.013-2.2	3.013	2.2	2	2	1	0.5	PROKVIRUS	Viruses[1];Caudovirales[1];Podoviridae[1];unclassified Podoviridae[1];Ralstonia phage GP4[1];Cupriavidus[1];unclassified Cupriavidus[1];Cupriavidus sp. SK-3[1]	Viruses;Caudovirales;Podoviridae;unclassified Podoviridae;Ralstonia phage GP4;Cupriavidus;unclassified Cupriavidus;Cupriavidus sp. SK-3	Viruses[1];Caudovirales[1];Podoviridae[1];unclassified Podoviridae[1];Ralstonia phage GP4[1]
05.07.P3-6.142-4.3	6.142	4.3	3	3	3	1	PROKVIRUS	Viruses[2];Caudovirales[2];Podoviridae[2];unclassified Podoviridae[2];Rhodobacteraceae[1];Roseobacter[1];unclassified Roseobacter[1];Roseobacter sp. AzwK-3b[1]	Viruses;Caudovirales;Podoviridae;unclassified Podoviridae;Rhodobacteraceae;Roseobacter;unclassified Roseobacter;Roseobacter sp. AzwK-3b	Viruses[2];Caudovirales[2];Podoviridae[2];unclassified Podoviridae[2];Celeribacter phage P12053L[1]
11.09.P2-2.613-23	2.613	23	2	2	2	1	PROKVIRUS	Viruses[1];Caudovirales[1];Podoviridae[1];unclassified Podoviridae[1];Rhodospirillaceae[1];Skermanella[1];Skermanella aerolata[1]	Viruses;Caudovirales;Podoviridae;unclassified Podoviridae;Rhodospirillaceae;Skermanella;Skermanella aerolata	Viruses[1];Caudovirales[1];Podoviridae[1];unclassified Podoviridae[1];Puniceispirillum phage HMO-2011[1]
23.10.P4-2.975-8.4	2.975	8.4	2	2	2	1	PROKVIRUS	Viruses[1];Caudovirales[1];Podoviridae[1];unclassified Podoviridae[1];Rhodospirillaceae[1];Thalassobaculum[1];Thalassobaculum litoreum[1]	Viruses;Caudovirales;Podoviridae;unclassified Podoviridae;Rhodospirillaceae;Thalassobaculum;Thalassobaculum litoreum	Viruses[1];Caudovirales[1];Podoviridae[1];unclassified Podoviridae[1];Vibrio phage 1.070.O._10N.261.45.B2[1]
23.10.P4-2.471-2.2	2.471	2.2	1	1	1	1	PROKVIRUS	Viruses[1];Caudovirales[1];Podoviridae[1];unclassified Podoviridae[1];Salinivibrio phage CW02[1]	Viruses;Caudovirales;Podoviridae;unclassified Podoviridae;Salinivibrio phage CW02	Viruses[1];Caudovirales[1];Podoviridae[1];unclassified Podoviridae[1];Salinivibrio phage CW02[1]
17.04.P2-22.980-19	22.98	19	8	8	7	0.875	PROKVIRUS	Viruses[5];Caudovirales[5];Podoviridae[5];unclassified Podoviridae[4];Salinivibrio phage CW02[2];Bradyrhizobium[1];Vibrio cholerae[1];Streptomyces scabrisporus[1]	Viruses;Caudovirales;Podoviridae;unclassified Podoviridae;Salinivibrio phage CW02;Bradyrhizobium;Vibrio cholerae;Streptomyces scabrisporus	Viruses[5];Caudovirales[5];Podoviridae[5];unclassified Podoviridae[4];Celeribacter phage P12053L[2]
17.04.P3-2.874-6.7	2.874	6.7	1	1	1	1	PROKVIRUS	Viruses[1];Caudovirales[1];Podoviridae[1];unclassified Podoviridae[1];Sinorhizobium phage phiM6[1]	Viruses;Caudovirales;Podoviridae;unclassified Podoviridae;Sinorhizobium phage phiM6	Viruses[1];Caudovirales[1];Podoviridae[1];unclassified Podoviridae[1];Sinorhizobium phage phiM6[1]
11.09.P4-14.613-5.8	14.613	5.8	13	13	12	0.923077	PROKVIRUS	Viruses[10];Caudovirales[10];Podoviridae[7];unclassified Podoviridae[6];Sinorhizobium phage phiM6[3];Acinetobacter phage IME-AB2[1];Paraburkholderia unamae[1]	Viruses;Caudovirales;Podoviridae;unclassified Podoviridae;Sinorhizobium phage phiM6;Acinetobacter phage IME-AB2;Paraburkholderia unamae	Viruses[10];Caudovirales[10];Podoviridae[7];unclassified Podoviridae[6];Sinorhizobium phage phiM6[3];Acinetobacter phage IME-AB2[1]
05.07.P3-5.693-5.0	5.693	5	6	6	6	1	PROKVIRUS	Viruses[4];Caudovirales[4];Podoviridae[3];unclassified Podoviridae[2];Sinorhizobium phage phiM6[2];Bradyrhizobium[2];Bradyrhizobium erythrophlei[2]	Viruses;Caudovirales;Podoviridae;unclassified Podoviridae;Sinorhizobium phage phiM6;Bradyrhizobium;Bradyrhizobium erythrophlei	Viruses[4];Caudovirales[4];Podoviridae[3];unclassified Podoviridae[2];Sinorhizobium phage phiM6[2];unclassified Teseptimavirus[1];Phage PhiI[1]
11.09.P1-3.080-2.1	3.08	2.1	2	2	1	0.5	PROKVIRUS	Viruses[1];Caudovirales[1];Podoviridae[1];unclassified Podoviridae[1];Sinorhizobium phage phiM6[1];Chelatococcus[1];Chelatococcus asaccharovorans[1]	Viruses;Caudovirales;Podoviridae;unclassified Podoviridae;Sinorhizobium phage phiM6;Chelatococcus;Chelatococcus asaccharovorans	Viruses[1];Caudovirales[1];Podoviridae[1];unclassified Podoviridae[1];Sinorhizobium phage phiM6[1]
17.04.P4-20.016-41	20.016	41	11	5	4	0.363636	PROKVIRUS	Viruses[2];Caudovirales[2];Podoviridae[1];unclassified Podoviridae[1];Sinorhizobium phage phiM6[1];Deinococcaceae[1];Deinococcus[1];[Clostridium] innocuum[1]	Viruses;Caudovirales;Podoviridae;unclassified Podoviridae;Sinorhizobium phage phiM6;Deinococcaceae;Deinococcus;[Clostridium] innocuum	Viruses[2];Caudovirales[2];unclassified Caudovirales[1];unclassified Podoviridae[1];Sinorhizobium phage phiM6[1]
17.04.P3-9.502-14	9.502	14	6	4	3	0.5	PROKVIRUS	Viruses[2];Caudovirales[2];Podoviridae[1];unclassified Podoviridae[1];Sinorhizobium phage phiM6[1];Pseudomonas[1];Pseudomonas stutzeri group[1];Pseudomonas stutzeri subgroup[1];Pseudomonas stutzeri[1]	Viruses;Caudovirales;Podoviridae;unclassified Podoviridae;Sinorhizobium phage phiM6;Pseudomonas;Pseudomonas stutzeri group;Pseudomonas stutzeri subgroup;Pseudomonas stutzeri	Viruses[2];Caudovirales[2];Podoviridae[1];unclassified Ackermannviridae[1];Sinorhizobium phage phiM6[1]
17.05.P3-4.773-8.9	4.773	8.9	4	4	4	1	PROKVIRUS	Viruses[3];Caudovirales[3];Podoviridae[3];unclassified Podoviridae[3];Sinorhizobium phage phiM6[2];Rhodovulum[1];Rhodovulum sulfidophilum[1]	Viruses;Caudovirales;Podoviridae;unclassified Podoviridae;Sinorhizobium phage phiM6;Rhodovulum;Rhodovulum sulfidophilum	Viruses[3];Caudovirales[3];Podoviridae[3];unclassified Podoviridae[3];Sinorhizobium phage phiM6[2]
11.09.P1-7.008-44	7.008	44	7	6	6	0.857143	PROKVIRUS	Viruses[3];Caudovirales[3];Podoviridae[2];unclassified Podoviridae[2];Sinorhizobium phage phiM6[2];Rhodovulum[1];Rhodovulum sulfidophilum[1];Variovorax sp. PMC12[1]	Viruses;Caudovirales;Podoviridae;unclassified Podoviridae;Sinorhizobium phage phiM6;Rhodovulum;Rhodovulum sulfidophilum;Variovorax sp. PMC12	Viruses[3];Caudovirales[3];Podoviridae[2];unclassified Podoviridae[2];Sinorhizobium phage phiM6[2];Xylella phage Salvo[1]
11.09.P3-2.656-2.8	2.656	2.8	2	2	2	1	PROKVIRUS	Viruses[1];Caudovirales[1];Podoviridae[1];unclassified Podoviridae[1];Sphingomonadaceae[1];Citromicrobium[1];unclassified Citromicrobium[1];Citromicrobium sp. WPS32[1]	Viruses;Caudovirales;Podoviridae;unclassified Podoviridae;Sphingomonadaceae;Citromicrobium;unclassified Citromicrobium;Citromicrobium sp. WPS32	Viruses[1];Caudovirales[1];Podoviridae[1];unclassified Podoviridae[1];Freshwater phage uvFW-CGR-AMD-COM-C403[1]
11.09.P4-3.073-2.0	3.073	2	2	2	2	1	PROKVIRUS	Viruses[1];Caudovirales[1];Podoviridae[1];unclassified Podoviridae[1];Streptosporangiales[1];Streptosporangiaceae[1];Herbidospora[1];Herbidospora cretacea[1]	Viruses;Caudovirales;Podoviridae;unclassified Podoviridae;Streptosporangiales;Streptosporangiaceae;Herbidospora;Herbidospora cretacea	Viruses[1];Caudovirales[1];Podoviridae[1];unclassified Podoviridae[1];Freshwater phage uvFW-CGR-AMD-COM-C493[1]
17.04.P4-2.406-2.9	2.406	2.9	2	2	1	0.5	PROKVIRUS	Viruses[1];Caudovirales[1];Podoviridae[1];unclassified Podoviridae[1];Sulfitobacter phage NYA-2014a[1];Ketogulonicigenium[1];Ketogulonicigenium robustum[1]	Viruses;Caudovirales;Podoviridae;unclassified Podoviridae;Sulfitobacter phage NYA-2014a;Ketogulonicigenium;Ketogulonicigenium robustum	Viruses[1];Caudovirales[1];Podoviridae[1];unclassified Podoviridae[1];Sulfitobacter phage NYA-2014a[1]
17.05.P3-2.552-4.1	2.552	4.1	1	1	1	1	PROKVIRUS	Viruses[1];Caudovirales[1];Podoviridae[1];unclassified Podoviridae[1];Sulfitobacter phage pCB2047-C[1]	Viruses;Caudovirales;Podoviridae;unclassified Podoviridae;Sulfitobacter phage pCB2047-C	Viruses[1];Caudovirales[1];Podoviridae[1];unclassified Podoviridae[1];Sulfitobacter phage pCB2047-C[1]
23.10.P2-5.821-5.2	5.821	5.2	2	2	2	1	PROKVIRUS	Viruses[2];Caudovirales[2];Podoviridae[2];unclassified Podoviridae[2];Thalassomonas phage BA3[1]	Viruses;Caudovirales;Podoviridae;unclassified Podoviridae;Thalassomonas phage BA3	Viruses[2];Caudovirales[2];Podoviridae[2];unclassified Podoviridae[2];Thalassomonas phage BA3[1]
11.09.P4-19.072-23	19.072	23	17	16	16	0.941176	PROKVIRUS	Viruses[9];Caudovirales[8];Podoviridae[8];unclassified Podoviridae[4];unclassified Autographivirinae[2];Devosia[1];unclassified Devosia[1];Devosia sp. 66-22[1]	Viruses;Caudovirales;Podoviridae;unclassified Podoviridae;unclassified Autographivirinae;Devosia;unclassified Devosia;Devosia sp. 66-22	Viruses[9];Caudovirales[8];Podoviridae[8];unclassified Podoviridae[4];unclassified Autographivirinae[2];Synechococcus phage S-CBP3[1]
17.04.P4-5.278-18	5.278	18	5	4	3	0.6	PROKVIRUS	Viruses[2];Caudovirales[2];Podoviridae[2];unclassified Podoviridae[1];unclassified Autographivirinae[1];Isosphaeraceae[1];Sphaerobacterineae[1];Paludisphaera borealis[1];Nitrolancea[1];Nitrolancea hollandica[1]	Viruses;Caudovirales;Podoviridae;unclassified Podoviridae;unclassified Autographivirinae;Isosphaeraceae;Sphaerobacterineae;Paludisphaera borealis;Nitrolancea;Nitrolancea hollandica	Viruses[2];Caudovirales[2];Podoviridae[2];Autographivirinae[1];Sinorhizobium phage phiM6[1];Ralstonia phage DU_RP_I[1]
11.09.P3-3.306-1.5	3.306	1.5	5	4	5	1	PROKVIRUS	Viruses[3];Caudovirales[3];Podoviridae[3];unclassified Podoviridae[2];unclassified Autographivirinae[1];Sphingomonas[1];unclassified Sphingomonas[1];Sphingomonas sp. Leaf357[1]	Viruses;Caudovirales;Podoviridae;unclassified Podoviridae;unclassified Autographivirinae;Sphingomonas;unclassified Sphingomonas;Sphingomonas sp. Leaf357	Viruses[3];Caudovirales[3];Podoviridae[3];unclassified Podoviridae[2];Sinorhizobium phage phiM6[1];Synechococcus phage S-CBP3[1]
05.07.P4-4.124-51	4.124	51	4	4	4	1	PROKVIRUS	Viruses[4];Caudovirales[3];Podoviridae[3];unclassified Podoviridae[2];unclassified Autographivirinae[1];Synechococcus phage S-CBP3[1]	Viruses;Caudovirales;Podoviridae;unclassified Podoviridae;unclassified Autographivirinae;Synechococcus phage S-CBP3	Viruses[4];Caudovirales[3];Podoviridae[3];unclassified Podoviridae[2];Sinorhizobium phage phiM6[1];Synechococcus phage S-CBP3[1]
17.04.P1-2.973-2.5	2.973	2.5	4	4	4	1	PROKVIRUS	Viruses[4];Caudovirales[4];Podoviridae[2];unclassified Podoviridae[2];unclassified Nipunavirus[2];Pseudomonas phage JG012[2]	Viruses;Caudovirales;Podoviridae;unclassified Podoviridae;unclassified Nipunavirus;Pseudomonas phage JG012	Viruses[4];Caudovirales[4];Siphoviridae[2];unclassified Podoviridae[2];Puniceispirillum phage HMO-2011[2];Pseudomonas phage JG012[2]
17.04.P2-2.605-5.1	2.605	5.1	1	1	1	1	PROKVIRUS	Viruses[1];Caudovirales[1];Podoviridae[1];unclassified Podoviridae[1];Vibrio phage 1.021.A._10N.222.51.F9[1]	Viruses;Caudovirales;Podoviridae;unclassified Podoviridae;Vibrio phage 1.021.A._10N.222.51.F9	Viruses[1];Caudovirales[1];Podoviridae[1];unclassified Podoviridae[1];Vibrio phage 1.021.A._10N.222.51.F9[1]
23.10.P4-2.778-1.9	2.778	1.9	2	2	2	1	PROKVIRUS	Viruses[1];Caudovirales[1];Podoviridae[1];unclassified Podoviridae[1];Vibrio phage 1.070.O._10N.261.45.B2[1];Endozoicomonas[1];Endozoicomonas arenosclerae[1]	Viruses;Caudovirales;Podoviridae;unclassified Podoviridae;Vibrio phage 1.070.O._10N.261.45.B2;Endozoicomonas;Endozoicomonas arenosclerae	Viruses[1];Caudovirales[1];Podoviridae[1];unclassified Podoviridae[1];Vibrio phage 1.070.O._10N.261.45.B2[1]
17.04.P1-2.965-4.3	2.965	4.3	2	2	2	1	PROKVIRUS	Viruses[1];Caudovirales[1];Podoviridae[1];unclassified Podoviridae[1];Vibrio phage 1.070.O._10N.261.45.B2[1];Pantoea[1];unclassified Pantoea[1];Pantoea sp. JKS000250[1]	Viruses;Caudovirales;Podoviridae;unclassified Podoviridae;Vibrio phage 1.070.O._10N.261.45.B2;Pantoea;unclassified Pantoea;Pantoea sp. JKS000250	Viruses[1];Caudovirales[1];Podoviridae[1];unclassified Podoviridae[1];Vibrio phage 1.070.O._10N.261.45.B2[1]
23.10.P2-2.475-6.3	2.475	6.3	2	2	2	1	PROKVIRUS	Viruses[2];Caudovirales[2];Podoviridae[2];unclassified Podoviridae[2];Vibrio phage 1.185.O._10N.286.49.C2[2]	Viruses;Caudovirales;Podoviridae;unclassified Podoviridae;Vibrio phage 1.185.O._10N.286.49.C2	Viruses[2];Caudovirales[2];Podoviridae[2];unclassified Podoviridae[2];Vibrio phage 1.185.O._10N.286.49.C2[2]
11.09.P4-13.293-4.8	13.293	4.8	12	11	11	0.916667	PROKVIRUS	Viruses[6];Caudovirales[6];Podoviridae[6];unclassified Podoviridae[6];Vibrio phage 1.275.O._10N.286.54.E11[4];Alcanivorax[3];unclassified Alcanivorax[3];Alcanivorax sp. HI0033[1]	Viruses;Caudovirales;Podoviridae;unclassified Podoviridae;Vibrio phage 1.275.O._10N.286.54.E11;Alcanivorax;unclassified Alcanivorax;Alcanivorax sp. HI0033	Viruses[6];Caudovirales[6];Podoviridae[6];unclassified Podoviridae[6];Vibrio phage 1.275.O._10N.286.54.E11[4]
23.10.P4-4.701-3.3	4.701	3.3	3	3	3	1	PROKVIRUS	Viruses[3];Caudovirales[3];Podoviridae[2];unclassified Podoviridae[2];Vibrio phage JSF27[1]	Viruses;Caudovirales;Podoviridae;unclassified Podoviridae;Vibrio phage JSF27	Viruses[3];Caudovirales[3];Podoviridae[2];unclassified Podoviridae[2];Vibrio phage JSF27[1]
05.07.P4-5.877-4.3	5.877	4.3	4	4	4	1	PROKVIRUS	Viruses[2];Caudovirales[2];Podoviridae[1];unclassified Siphoviridae[1];Teseptimavirus[1];unclassified Teseptimavirus[1];Enterobacteria phage EcoDS1[1]	Viruses;Caudovirales;Podoviridae;unclassified Siphoviridae;Teseptimavirus;unclassified Teseptimavirus;Enterobacteria phage EcoDS1	Viruses[2];Caudovirales[2];Podoviridae[1];Autographivirinae[1];EBPR siphovirus 2[1];unclassified Teseptimavirus[1];Enterobacteria phage EcoDS1[1]
11.09.P4-8.195-3.6	8.195	3.6	6	6	6	1	PROKVIRUS	Viruses[5];Caudovirales[4];Podoviridae[2];unclassified Siphoviridae[1];unclassified Autographivirinae[1];Synechococcus phage S-CBP3[1];Bordetella bronchiseptica[1]	Viruses;Caudovirales;Podoviridae;unclassified Siphoviridae;unclassified Autographivirinae;Synechococcus phage S-CBP3;Bordetella bronchiseptica	Viruses[5];Caudovirales[4];Podoviridae[2];unclassified Podoviridae[1];Celeribacter phage P12053L[1];Pseudomonas phage PAK_P4[1]
17.04.P4-2.810-3.5	2.81	3.5	2	2	2	1	PROKVIRUS	Viruses[2];Caudovirales[2];Podoviridae[1];unclassified Siphoviridae[1];Virus Rctr41k[1];Vibrio phage VP93[1]	Viruses;Caudovirales;Podoviridae;unclassified Siphoviridae;Virus Rctr41k;Vibrio phage VP93	Viruses[2];Caudovirales[2];Podoviridae[1];unclassified Siphoviridae[1];unclassified Autographivirinae[1];Vibrio phage VP93[1]
11.09.P1-3.217-7.2	3.217	7.2	5	3	4	0.8	PROKVIRUS	Viruses[2];Caudovirales[1];Prasinovirus[1];unclassified Prasinovirus[1];Bathycoccus sp. RCC1105 virus BpV[1];Bathycoccus sp. RCC1105 virus BpV2[1];Synechococcus[1];unclassified Synechococcus[1];Synechococcus sp. TMED187[1]	Viruses;Caudovirales;Prasinovirus;unclassified Prasinovirus;Bathycoccus sp. RCC1105 virus BpV;Bathycoccus sp. RCC1105 virus BpV2;Synechococcus;unclassified Synechococcus;Synechococcus sp. TMED187	Viruses[2];Caudovirales[1];Prasinovirus[1];unclassified Myoviridae[1];Bathycoccus sp. RCC1105 virus BpV[1];Bathycoccus sp. RCC1105 virus BpV2[1]
17.04.P1-3.862-3.3	3.862	3.3	1	1	1	1	PROKVIRUS	Viruses[1];Caudovirales[1];Siphoviridae[1];Abidjanvirus[1];Pseudomonas virus Ab18[1];Pseudomonas phage vB_PaeS_PAO1_Ab18[1]	Viruses;Caudovirales;Siphoviridae;Abidjanvirus;Pseudomonas virus Ab18;Pseudomonas phage vB_PaeS_PAO1_Ab18	Viruses[1];Caudovirales[1];Siphoviridae[1];Abidjanvirus[1];Pseudomonas virus Ab18[1];Pseudomonas phage vB_PaeS_PAO1_Ab18[1]
11.09.P1-7.013-24	7.013	24	4	4	3	0.75	PROKVIRUS	Viruses[3];Caudovirales[3];Siphoviridae[2];Abidjanvirus[1];Pseudomonas virus PaMx11[1];Vibrio[1];unclassified Vibrio[1];Vibrio sp. JCM 19236[1]	Viruses;Caudovirales;Siphoviridae;Abidjanvirus;Pseudomonas virus PaMx11;Vibrio;unclassified Vibrio;Vibrio sp. JCM 19236	Viruses[3];Caudovirales[3];Siphoviridae[2];Abidjanvirus[1];Pseudomonas virus Yua[1];Pseudomonas phage PaMx11[1]
17.04.P4-5.136-21	5.136	21	6	6	6	1	PROKVIRUS	Viruses[6];Caudovirales[6];Siphoviridae[4];Abidjanvirus[2];unclassified Abidjanvirus[2];Pseudomonas phage ZC01[2]	Viruses;Caudovirales;Siphoviridae;Abidjanvirus;unclassified Abidjanvirus;Pseudomonas phage ZC01	Viruses[6];Caudovirales[6];Siphoviridae[4];Yuavirus[2];unclassified Abidjanvirus[2];Pseudomonas phage ZC01[2]
23.10.P4-4.944-6.0	4.944	6	2	2	2	1	PROKVIRUS	Viruses[2];Caudovirales[2];Siphoviridae[2];Cbastvirus[2];Cellulophaga virus ST[2];Cellulophaga phage phiST[2]	Viruses;Caudovirales;Siphoviridae;Cbastvirus;Cellulophaga virus ST;Cellulophaga phage phiST	Viruses[2];Caudovirales[2];Siphoviridae[2];Cbastvirus[2];Cellulophaga virus ST[2];Cellulophaga phage phiST[2]
11.09.P2-2.742-6.5	2.742	6.5	1	1	1	1	PROKVIRUS	Viruses[1];Caudovirales[1];Siphoviridae[1];Cbastvirus[1];Cellulophaga virus ST[1];Cellulophaga phage phiST[1]	Viruses;Caudovirales;Siphoviridae;Cbastvirus;Cellulophaga virus ST;Cellulophaga phage phiST	Viruses[1];Caudovirales[1];Siphoviridae[1];Cbastvirus[1];Cellulophaga virus ST[1];Cellulophaga phage phiST[1]
17.04.P4-3.751-10	3.751	10	1	1	1	1	PROKVIRUS	Viruses[1];Caudovirales[1];Siphoviridae[1];Cbastvirus[1];Cellulophaga virus ST[1];Cellulophaga phage phiST[1]	Viruses;Caudovirales;Siphoviridae;Cbastvirus;Cellulophaga virus ST;Cellulophaga phage phiST	Viruses[1];Caudovirales[1];Siphoviridae[1];Cbastvirus[1];Cellulophaga virus ST[1];Cellulophaga phage phiST[1]
11.09.P4-24.849-9.8	24.849	9.8	22	18	20	0.909091	PROKVIRUS	Viruses[10];Caudovirales[9];Siphoviridae[8];Cetovirus[2];Vibrio phage vB_VpS_PG07[2];Bathycoccus sp. RCC1105 virus BpV2[1];Flammeovirgaceae[1];unclassified Syntrophobacter[1];unclassified Lacinutrix[1];Lacinutrix sp. Bg11-31[1]	Viruses;Caudovirales;Siphoviridae;Cetovirus;Vibrio phage vB_VpS_PG07;Bathycoccus sp. RCC1105 virus BpV2;Flammeovirgaceae;unclassified Syntrophobacter;unclassified Lacinutrix;Lacinutrix sp. Bg11-31	Viruses[10];Caudovirales[9];Siphoviridae[8];Cetovirus[2];Vibrio phage vB_VpS_PG07[2];Vibrio phage phi 3[1]
17.05.P4-9.635-21	9.635	21	8	8	7	0.875	PROKVIRUS	Viruses[4];Caudovirales[4];Siphoviridae[3];Guernseyvirinae[2];Pseudomonadaceae[2];Pseudomonas[2];Pseudomonas lactis[1];Enterobacter roggenkampii[1]	Viruses;Caudovirales;Siphoviridae;Guernseyvirinae;Pseudomonadaceae;Pseudomonas;Pseudomonas lactis;Enterobacter roggenkampii	Viruses[4];Caudovirales[4];Siphoviridae[3];Guernseyvirinae[2];Cornellvirus[1];Salmonella virus SP31[1];Escherichia phage G AB-2017[1]
11.09.P4-3.126-2.6	3.126	2.6	1	1	1	1	PROKVIRUS	Viruses[1];Caudovirales[1];Siphoviridae[1];Incheonvrus[1];Polaribacter virus P12002L[1];Polaribacter phage P12002L[1]	Viruses;Caudovirales;Siphoviridae;Incheonvrus;Polaribacter virus P12002L;Polaribacter phage P12002L	Viruses[1];Caudovirales[1];Siphoviridae[1];Incheonvrus[1];Polaribacter virus P12002L[1];Polaribacter phage P12002L[1]
17.04.P4-12.719-12	12.719	12	2	1	1	0.5	PROKVIRUS	Viruses[1];Caudovirales[1];Siphoviridae[1];Incheonvrus[1];Polaribacter virus P12002L[1];Polaribacter phage P12002L[1]	Viruses;Caudovirales;Siphoviridae;Incheonvrus;Polaribacter virus P12002L;Polaribacter phage P12002L	Viruses[1];Caudovirales[1];Siphoviridae[1];Incheonvrus[1];Polaribacter virus P12002L[1];Polaribacter phage P12002L[1]
23.10.P4-6.625-20	6.625	20	7	7	7	1	PROKVIRUS	Viruses[5];Caudovirales[5];Siphoviridae[4];Incheonvrus[3];Polaribacter virus P12002S[3];Polaribacter phage P12002S[3];unclassified Acinetobacter[1];Capnocytophaga[1];unclassified Capnocytophaga[1];Capnocytophaga sp. CM59[1]	Viruses;Caudovirales;Siphoviridae;Incheonvrus;Polaribacter virus P12002S;Polaribacter phage P12002S;unclassified Acinetobacter;Capnocytophaga;unclassified Capnocytophaga;Capnocytophaga sp. CM59	Viruses[5];Caudovirales[5];Siphoviridae[4];Incheonvrus[3];Polaribacter virus P12002S[3];Polaribacter phage P12002S[3];Escherichia phage V5[1]
23.10.P2-2.723-10	2.723	10	3	3	3	1	PROKVIRUS	Viruses[2];Caudovirales[2];Siphoviridae[2];Inhavirus[1];Nonlabens virus P12024L[1];Bacteroidales[1];Tannerellaceae[1];Parabacteroides[1];Parabacteroides distasonis[1]	Viruses;Caudovirales;Siphoviridae;Inhavirus;Nonlabens virus P12024L;Bacteroidales;Tannerellaceae;Parabacteroides;Parabacteroides distasonis	Viruses[2];Caudovirales[2];Siphoviridae[2];Inhavirus[1];Nonlabens virus P12024L[1];Nonlabens phage P12024L[1]
11.09.P4-4.741-2.0	4.741	2	4	4	4	1	PROKVIRUS	Viruses[4];Caudovirales[4];Siphoviridae[4];Inhavirus[4];Nonlabens virus P12024L[4];Nonlabens phage P12024L[3]	Viruses;Caudovirales;Siphoviridae;Inhavirus;Nonlabens virus P12024L;Nonlabens phage P12024L	Viruses[4];Caudovirales[4];Siphoviridae[4];Inhavirus[4];Nonlabens virus P12024L[4];Nonlabens phage P12024L[3]
11.09.P1-4.205-10	4.205	10	1	1	1	1	PROKVIRUS	Viruses[1];Caudovirales[1];Siphoviridae[1];Inhavirus[1];Nonlabens virus P12024L[1];Nonlabens phage P12024L[1]	Viruses;Caudovirales;Siphoviridae;Inhavirus;Nonlabens virus P12024L;Nonlabens phage P12024L	Viruses[1];Caudovirales[1];Siphoviridae[1];Inhavirus[1];Nonlabens virus P12024L[1];Nonlabens phage P12024L[1]
17.04.P4-2.874-2.7	2.874	2.7	2	2	2	1	PROKVIRUS	Viruses[1];Caudovirales[1];Siphoviridae[1];Inhavirus[1];Nonlabens virus P12024L[1];Nonlabens phage P12024L[1];Chitinophagaceae[1];Chitinophaga[1];Chitinophaga pinensis[1]	Viruses;Caudovirales;Siphoviridae;Inhavirus;Nonlabens virus P12024L;Nonlabens phage P12024L;Chitinophagaceae;Chitinophaga;Chitinophaga pinensis	Viruses[1];Caudovirales[1];Siphoviridae[1];Inhavirus[1];Nonlabens virus P12024L[1];Nonlabens phage P12024L[1]
11.09.P3-2.485-43	2.485	43	3	3	3	1	PROKVIRUS	Viruses[3];Caudovirales[3];Siphoviridae[3];Inhavirus[3];Nonlabens virus P12024L[3];Nonlabens phage P12024S[2]	Viruses;Caudovirales;Siphoviridae;Inhavirus;Nonlabens virus P12024L;Nonlabens phage P12024S	Viruses[3];Caudovirales[3];Siphoviridae[3];Inhavirus[3];Nonlabens virus P12024L[3];Nonlabens phage P12024S[2]
17.04.P1-2.867-4.6	2.867	4.6	1	1	1	1	PROKVIRUS	Viruses[1];Caudovirales[1];Siphoviridae[1];Inhavirus[1];Nonlabens virus P12024L[1];Nonlabens phage P12024S[1]	Viruses;Caudovirales;Siphoviridae;Inhavirus;Nonlabens virus P12024L;Nonlabens phage P12024S	Viruses[1];Caudovirales[1];Siphoviridae[1];Inhavirus[1];Nonlabens virus P12024L[1];Nonlabens phage P12024S[1]
23.10.P4-5.242-14	5.242	14	4	3	4	1	PROKVIRUS	Viruses[2];Caudovirales[2];Siphoviridae[2];Inhavirus[2];Nonlabens virus P12024L[2];Nonlabens phage P12024S[2];unclassified Pseudoalteromonas[1];Pseudoalteromonas sp. TMED43[1]	Viruses;Caudovirales;Siphoviridae;Inhavirus;Nonlabens virus P12024L;Nonlabens phage P12024S;unclassified Pseudoalteromonas;Pseudoalteromonas sp. TMED43	Viruses[2];Caudovirales[2];Siphoviridae[2];Inhavirus[2];Nonlabens virus P12024L[2];Nonlabens phage P12024S[2]
23.10.P2-3.261-21	3.261	21	6	4	6	1	PROKVIRUS	Viruses[2];Caudovirales[2];Siphoviridae[2];Inhavirus[2];Nonlabens virus P12024L[2];Pseudoalteromonas[2];unclassified Pseudoalteromonas[2];Pseudoalteromonas sp. TMED43[2]	Viruses;Caudovirales;Siphoviridae;Inhavirus;Nonlabens virus P12024L;Pseudoalteromonas;unclassified Pseudoalteromonas;Pseudoalteromonas sp. TMED43	Viruses[2];Caudovirales[2];Siphoviridae[2];Inhavirus[2];Nonlabens virus P12024L[2];Nonlabens phage P12024S[2]
11.09.P2-2.614-1.8	2.614	1.8	1	1	1	1	PROKVIRUS	Viruses[1];Caudovirales[1];Siphoviridae[1];Kryptosalinivirus[1];Salinibacter virus M8CRM1[1]	Viruses;Caudovirales;Siphoviridae;Kryptosalinivirus;Salinibacter virus M8CRM1	Viruses[1];Caudovirales[1];Siphoviridae[1];Kryptosalinivirus[1];Salinibacter virus M8CRM1[1]
17.05.P3-2.985-12	2.985	12	3	3	2	0.666667	PROKVIRUS	Viruses[2];Caudovirales[2];Siphoviridae[1];Lightbulbvirus[1];Cellulophaga virus Cba41[1];Cellulophaga phage phi18:1[1];Flavobacteriaceae[1];Tenacibaculum[1];unclassified Tenacibaculum[1];Tenacibaculum sp. MAR_2009_124[1]	Viruses;Caudovirales;Siphoviridae;Lightbulbvirus;Cellulophaga virus Cba41;Cellulophaga phage phi18:1;Flavobacteriaceae;Tenacibaculum;unclassified Tenacibaculum;Tenacibaculum sp. MAR_2009_124	Viruses[2];Caudovirales[2];Podoviridae[1];Helsingorvirus[1];Cellulophaga virus Cba181[1];Cellulophaga phage phi4:1[1]
17.04.P4-3.569-7.7	3.569	7.7	2	2	2	1	PROKVIRUS	Viruses[1];Caudovirales[1];Siphoviridae[1];Nipunavirus[1];unclassified Nipunavirus[1];Pseudomonas phage JG012[1];unclassified Bdellovibrio[1];Bdellovibrio sp. CG_4_9_14_3_um_filter_39_7[1]	Viruses;Caudovirales;Siphoviridae;Nipunavirus;unclassified Nipunavirus;Pseudomonas phage JG012;unclassified Bdellovibrio;Bdellovibrio sp. CG_4_9_14_3_um_filter_39_7	Viruses[1];Caudovirales[1];Siphoviridae[1];Nipunavirus[1];unclassified Nipunavirus[1];Pseudomonas phage JG012[1]
17.04.P2-3.406-1.6	3.406	1.6	4	4	4	1	PROKVIRUS	Viruses[2];Caudovirales[2];Siphoviridae[2];Nitrospirales[2];Nitrospiraceae[2];Nitrospira[2];unclassified Nitrospira[2];Nitrospira sp. SG-bin2[2]	Viruses;Caudovirales;Siphoviridae;Nitrospirales;Nitrospiraceae;Nitrospira;unclassified Nitrospira;Nitrospira sp. SG-bin2	Viruses[2];Caudovirales[2];Siphoviridae[2];unclassified Siphoviridae[1];Pseudomonas virus PaMx25[1];Pseudomonas phage PaMx25[1]
11.09.P1-5.401-42	5.401	42	3	2	1	0.333333	PROKVIRUS	Viruses[1];Caudovirales[1];Siphoviridae[1];Nonanavirus[1];unclassified Nonanavirus[1];Bradyrhizobium[1];unclassified Bradyrhizobium[1];Bradyrhizobium sp. NFR13[1]	Viruses;Caudovirales;Siphoviridae;Nonanavirus;unclassified Nonanavirus;Bradyrhizobium;unclassified Bradyrhizobium;Bradyrhizobium sp. NFR13	Viruses[1];Caudovirales[1];Siphoviridae[1];Nonanavirus[1];unclassified Nonanavirus[1];Salmonella phage vB_SenS_Sasha[1]
11.09.P2-3.167-4.3	3.167	4.3	2	2	2	1	PROKVIRUS	Viruses[2];Caudovirales[2];Siphoviridae[1];Phicbkvirus[1];unclassified Autographivirinae[1];Caulobacter phage Ccr5[1]	Viruses;Caudovirales;Siphoviridae;Phicbkvirus;unclassified Autographivirinae;Caulobacter phage Ccr5	Viruses[2];Caudovirales[2];Podoviridae[1];Phicbkvirus[1];unclassified Phicbkvirus[1];Caulobacter phage Ccr5[1]
17.04.P2-7.036-2.9	7.036	2.9	2	2	1	0.5	PROKVIRUS	Viruses[1];Caudovirales[1];Siphoviridae[1];Priunavirus[1];Providencia virus PR1[1];Sorangiineae[1];Labilitrichaceae[1];Labilithrix[1];Labilithrix luteola[1]	Viruses;Caudovirales;Siphoviridae;Priunavirus;Providencia virus PR1;Sorangiineae;Labilitrichaceae;Labilithrix;Labilithrix luteola	Viruses[1];Caudovirales[1];Siphoviridae[1];Priunavirus[1];Providencia virus PR1[1];Providencia phage vB_PreS_PR1[1]
17.04.P4-2.440-1.7	2.44	1.7	2	2	2	1	PROKVIRUS	Viruses[1];Caudovirales[1];Siphoviridae[1];Rigallicvirus[1];Rhizobium virus P106B[1];Sinorhizobium/Ensifer group[1];Ensifer[1];Ensifer aridi[1]	Viruses;Caudovirales;Siphoviridae;Rigallicvirus;Rhizobium virus P106B;Sinorhizobium/Ensifer group;Ensifer;Ensifer aridi	Viruses[1];Caudovirales[1];Siphoviridae[1];Rigallicvirus[1];Rhizobium virus P106B[1];Rhizobium phage vB_RglS_P106B[1]
11.09.P4-4.358-3.0	4.358	3	4	3	3	0.75	PROKVIRUS	Viruses[2];Caudovirales[2];Siphoviridae[1];Samistivirus[1];Streptomyces virus Mildred21[1];Streptomyces phage Mildred21[1];Phocoenobacter uteri[1]	Viruses;Caudovirales;Siphoviridae;Samistivirus;Streptomyces virus Mildred21;Streptomyces phage Mildred21;Phocoenobacter uteri	Viruses[2];Caudovirales[2];Podoviridae[1];Samistivirus[1];Celeribacter phage P12053L[1];Streptomyces phage Mildred21[1]
11.09.P2-2.734-41	2.734	41	2	2	2	1	PROKVIRUS	Viruses[2];Caudovirales[2];Siphoviridae[2];Tequintavirus[2];Escherichia virus slur09[2];Escherichia phage slur09[2]	Viruses;Caudovirales;Siphoviridae;Tequintavirus;Escherichia virus slur09;Escherichia phage slur09	Viruses[2];Caudovirales[2];Siphoviridae[2];Tequintavirus[2];Escherichia virus slur09[2];Escherichia phage slur09[2]
17.04.P4-2.868-15	2.868	15	1	1	1	1	PROKVIRUS	Viruses[1];Caudovirales[1];Siphoviridae[1];Tequintavirus[1];unclassified Tequintavirus[1];Salmonella phage LVR16A[1]	Viruses;Caudovirales;Siphoviridae;Tequintavirus;unclassified Tequintavirus;Salmonella phage LVR16A	Viruses[1];Caudovirales[1];Siphoviridae[1];Tequintavirus[1];unclassified Tequintavirus[1];Salmonella phage LVR16A[1]
11.09.P1-11.178-27	11.178	27	8	8	8	1	PROKVIRUS	Viruses[8];Caudovirales[8];Siphoviridae[6];Tequintavirus[4];unclassified Tequintavirus[2];Salmonella phage S124[2]	Viruses;Caudovirales;Siphoviridae;Tequintavirus;unclassified Tequintavirus;Salmonella phage S124	Viruses[8];Caudovirales[8];Siphoviridae[6];Tequintavirus[4];Vibrio virus Thalassa[2];Escherichia phage slur09[2]
23.10.P2-3.508-52	3.508	52	4	4	4	1	PROKVIRUS	Viruses[2];Caudovirales[2];Siphoviridae[1];unclassified Ackermannviridae[1];Nonlabens virus P12024L[1];Nonlabens phage P12024L[1];Acinetobacter calcoaceticus/baumannii complex[1];Eudoraea[1];Eudoraea adriatica[1]	Viruses;Caudovirales;Siphoviridae;unclassified Ackermannviridae;Nonlabens virus P12024L;Nonlabens phage P12024L;Acinetobacter calcoaceticus/baumannii complex;Eudoraea;Eudoraea adriatica	Viruses[2];Caudovirales[2];Siphoviridae[1];Inhavirus[1];Nonlabens virus P12024L[1];Nonlabens phage P12024L[1]
17.04.P2-6.147-2.1	6.147	2.1	3	3	3	1	PROKVIRUS	Viruses[2];Caudovirales[2];Siphoviridae[1];unclassified Myoviridae[1];unclassified Skunavirus[1];Lactococcus phage phi93[1];Thiovulum[1];unclassified Thiovulum[1];Thiovulum sp. ES[1]	Viruses;Caudovirales;Siphoviridae;unclassified Myoviridae;unclassified Skunavirus;Lactococcus phage phi93;Thiovulum;unclassified Thiovulum;Thiovulum sp. ES	Viruses[2];Caudovirales[2];Siphoviridae[1];Skunavirus[1];Vibrio phage 1.031.O._10N.261.46.F8[1];Lactococcus phage phi93[1]
17.04.P4-6.271-7.2	6.271	7.2	3	3	2	0.666667	PROKVIRUS	Viruses[2];Caudovirales[2];Siphoviridae[1];unclassified Podoviridae[1];Polaribacter virus P12002S[1];Polaribacter phage P12002S[1];Flavobacteriaceae[1];Elizabethkingia[1];Elizabethkingia meningoseptica[1]	Viruses;Caudovirales;Siphoviridae;unclassified Podoviridae;Polaribacter virus P12002S;Polaribacter phage P12002S;Flavobacteriaceae;Elizabethkingia;Elizabethkingia meningoseptica	Viruses[2];Caudovirales[2];Siphoviridae[1];unclassified Podoviridae[1];Polaribacter virus P12002S[1];Polaribacter phage P12002S[1]
11.09.P2-2.722-2.2	2.722	2.2	2	2	1	0.5	PROKVIRUS	Viruses[1];Caudovirales[1];Siphoviridae[1];unclassified Siphoviridae[1];Alcaligenaceae[1];Achromobacter[1];Achromobacter spanius[1]	Viruses;Caudovirales;Siphoviridae;unclassified Siphoviridae;Alcaligenaceae;Achromobacter;Achromobacter spanius	Viruses[1];Caudovirales[1];Siphoviridae[1];unclassified Siphoviridae[1];Streptomyces phage LukeCage[1]
17.04.P4-2.410-43	2.41	43	2	2	2	1	PROKVIRUS	Viruses[1];Caudovirales[1];Siphoviridae[1];unclassified Siphoviridae[1];Bacillales[1];Paenibacillaceae[1];Paenibacillus[1];unclassified Paenibacillus[1];Paenibacillus sp. FSL P4-0081[1]	Viruses;Caudovirales;Siphoviridae;unclassified Siphoviridae;Bacillales;Paenibacillaceae;Paenibacillus;unclassified Paenibacillus;Paenibacillus sp. FSL P4-0081	Viruses[1];Caudovirales[1];Siphoviridae[1];unclassified Siphoviridae[1];Synechococcus phage S-CBS2[1]
17.04.P4-8.152-13	8.152	13	5	2	1	0.2	PROKVIRUS	Viruses[1];Caudovirales[1];Siphoviridae[1];unclassified Siphoviridae[1];Bacillus phage Basilisk[1];Gemmataceae[1];Gemmata[1];unclassified Gemmata[1];Gemmata sp. SH-PL17[1]	Viruses;Caudovirales;Siphoviridae;unclassified Siphoviridae;Bacillus phage Basilisk;Gemmataceae;Gemmata;unclassified Gemmata;Gemmata sp. SH-PL17	Viruses[1];Caudovirales[1];Siphoviridae[1];unclassified Siphoviridae[1];Bacillus phage Basilisk[1]
17.04.P4-3.549-8.7	3.549	8.7	3	1	1	0.333333	PROKVIRUS	Viruses[1];Caudovirales[1];Siphoviridae[1];unclassified Siphoviridae[1];Bacillus phage PBC4[1]	Viruses;Caudovirales;Siphoviridae;unclassified Siphoviridae;Bacillus phage PBC4	Viruses[1];Caudovirales[1];Siphoviridae[1];unclassified Siphoviridae[1];Bacillus phage PBC4[1]
17.04.P2-3.105-1.2	3.105	1.2	1	1	1	1	PROKVIRUS	Viruses[1];Caudovirales[1];Siphoviridae[1];unclassified Siphoviridae[1];Bacillus phage vB_BhaS-171[1]	Viruses;Caudovirales;Siphoviridae;unclassified Siphoviridae;Bacillus phage vB_BhaS-171	Viruses[1];Caudovirales[1];Siphoviridae[1];unclassified Siphoviridae[1];Bacillus phage vB_BhaS-171[1]
05.07.P3-2.645-33	2.645	33	1	1	1	1	PROKVIRUS	Viruses[1];Caudovirales[1];Siphoviridae[1];unclassified Siphoviridae[1];Caulobacter phage Seuss[1]	Viruses;Caudovirales;Siphoviridae;unclassified Siphoviridae;Caulobacter phage Seuss	Viruses[1];Caudovirales[1];Siphoviridae[1];unclassified Siphoviridae[1];Caulobacter phage Seuss[1]
17.04.P2-3.800-2.4	3.8	2.4	4	3	4	1	PROKVIRUS	Viruses[3];Caudovirales[3];Siphoviridae[3];unclassified Siphoviridae[3];Cellulophaga phage phi10:1[3]	Viruses;Caudovirales;Siphoviridae;unclassified Siphoviridae;Cellulophaga phage phi10:1	Viruses[3];Caudovirales[3];Siphoviridae[3];unclassified Siphoviridae[3];Cellulophaga phage phi10:1[3]
17.04.P1-8.590-44	8.59	44	1	1	1	1	PROKVIRUS	Viruses[1];Caudovirales[1];Siphoviridae[1];unclassified Siphoviridae[1];Cellulophaga phage phi10:1[1]	Viruses;Caudovirales;Siphoviridae;unclassified Siphoviridae;Cellulophaga phage phi10:1	Viruses[1];Caudovirales[1];Siphoviridae[1];unclassified Siphoviridae[1];Cellulophaga phage phi10:1[1]
17.04.P4-2.916-6.3	2.916	6.3	1	1	1	1	PROKVIRUS	Viruses[1];Caudovirales[1];Siphoviridae[1];unclassified Siphoviridae[1];Cellulophaga phage phi10:1[1]	Viruses;Caudovirales;Siphoviridae;unclassified Siphoviridae;Cellulophaga phage phi10:1	Viruses[1];Caudovirales[1];Siphoviridae[1];unclassified Siphoviridae[1];Cellulophaga phage phi10:1[1]
17.04.P4-3.372-10	3.372	10	4	4	4	1	PROKVIRUS	Viruses[3];Caudovirales[3];Siphoviridae[3];unclassified Siphoviridae[3];Cellulophaga phage phi10:1[3];Cytophagales[1];Hymenobacteraceae[1];Pontibacter[1];Pontibacter mucosus[1]	Viruses;Caudovirales;Siphoviridae;unclassified Siphoviridae;Cellulophaga phage phi10:1;Cytophagales;Hymenobacteraceae;Pontibacter;Pontibacter mucosus	Viruses[3];Caudovirales[3];Siphoviridae[3];unclassified Siphoviridae[3];Cellulophaga phage phi10:1[3]
17.04.P1-4.815-20	4.815	20	5	5	5	1	PROKVIRUS	Viruses[3];Caudovirales[3];Siphoviridae[3];unclassified Siphoviridae[3];Cellulophaga phage phi10:1[2];Deinococcaceae[1];Deinococcus[1];Elizabethkingia[1];Elizabethkingia anophelis[1]	Viruses;Caudovirales;Siphoviridae;unclassified Siphoviridae;Cellulophaga phage phi10:1;Deinococcaceae;Deinococcus;Elizabethkingia;Elizabethkingia anophelis	Viruses[3];Caudovirales[3];Siphoviridae[3];unclassified Siphoviridae[3];Cellulophaga phage phi10:1[2]
17.04.P1-2.667-2.7	2.667	2.7	3	3	2	0.666667	PROKVIRUS	Viruses[2];Caudovirales[2];Siphoviridae[2];unclassified Siphoviridae[2];Cellulophaga phage phi10:1[2];Flavobacteriales[1];Flavobacteriaceae[1];Maribacter[1];unclassified Maribacter[1];Maribacter sp. 4U21[1]	Viruses;Caudovirales;Siphoviridae;unclassified Siphoviridae;Cellulophaga phage phi10:1;Flavobacteriales;Flavobacteriaceae;Maribacter;unclassified Maribacter;Maribacter sp. 4U21	Viruses[2];Caudovirales[2];Siphoviridae[2];unclassified Siphoviridae[2];Cellulophaga phage phi10:1[2]
17.04.P2-2.848-1.6	2.848	1.6	2	2	2	1	PROKVIRUS	Viruses[1];Caudovirales[1];Siphoviridae[1];unclassified Siphoviridae[1];Cellulophaga phage phi19:1[1];Tolypothrichaceae[1];Hassallia[1];Hassallia byssoidea[1];Hassallia byssoidea VB512170[1]	Viruses;Caudovirales;Siphoviridae;unclassified Siphoviridae;Cellulophaga phage phi19:1;Tolypothrichaceae;Hassallia;Hassallia byssoidea;Hassallia byssoidea VB512170	Viruses[1];Caudovirales[1];Siphoviridae[1];unclassified Siphoviridae[1];Cellulophaga phage phi19:1[1]
17.04.P4-14.084-18	14.084	18	10	10	8	0.8	PROKVIRUS	Viruses[6];Caudovirales[6];Siphoviridae[5];unclassified Siphoviridae[2];Cellulophaga virus Cba121[1];Listeria phage LP-026[1];Rhodococcus[1];Dehalococcoides mccartyi[1];Aphanizomenon flos-aquae WA102[1];Tenacibaculum sp. MAR_2009_124[1]	Viruses;Caudovirales;Siphoviridae;unclassified Siphoviridae;Cellulophaga virus Cba121;Listeria phage LP-026;Rhodococcus;Dehalococcoides mccartyi;Aphanizomenon flos-aquae WA102;Tenacibaculum sp. MAR_2009_124	Viruses[6];Caudovirales[6];Siphoviridae[5];unclassified Siphoviridae[2];Cellulophaga phage phi10:1[1];Listeria phage LP-026[1]
23.10.P4-4.134-1.9	4.134	1.9	3	3	3	1	PROKVIRUS	Viruses[3];Caudovirales[3];Siphoviridae[3];unclassified Siphoviridae[3];Croceibacter phage P2559S[3]	Viruses;Caudovirales;Siphoviridae;unclassified Siphoviridae;Croceibacter phage P2559S	Viruses[3];Caudovirales[3];Siphoviridae[3];unclassified Siphoviridae[3];Croceibacter phage P2559S[3]
17.04.P2-5.231-2.5	5.231	2.5	6	6	6	1	PROKVIRUS	Viruses[5];Caudovirales[5];Siphoviridae[5];unclassified Siphoviridae[5];Croceibacter phage P2559S[4];Bacteroidales[1];Bacteroidaceae[1];Bacteroides[1];Bacteroides cellulosilyticus[1]	Viruses;Caudovirales;Siphoviridae;unclassified Siphoviridae;Croceibacter phage P2559S;Bacteroidales;Bacteroidaceae;Bacteroides;Bacteroides cellulosilyticus	Viruses[5];Caudovirales[5];Siphoviridae[5];unclassified Siphoviridae[5];Croceibacter phage P2559S[4]
05.07.P4-3.709-29	3.709	29	1	1	1	1	PROKVIRUS	Viruses[1];Caudovirales[1];Siphoviridae[1];unclassified Siphoviridae[1];Croceibacter phage P2559Y[1]	Viruses;Caudovirales;Siphoviridae;unclassified Siphoviridae;Croceibacter phage P2559Y	Viruses[1];Caudovirales[1];Siphoviridae[1];unclassified Siphoviridae[1];Croceibacter phage P2559Y[1]
17.04.P4-2.463-19	2.463	19	1	1	1	1	PROKVIRUS	Viruses[1];Caudovirales[1];Siphoviridae[1];unclassified Siphoviridae[1];Croceibacter phage P2559Y[1]	Viruses;Caudovirales;Siphoviridae;unclassified Siphoviridae;Croceibacter phage P2559Y	Viruses[1];Caudovirales[1];Siphoviridae[1];unclassified Siphoviridae[1];Croceibacter phage P2559Y[1]
23.10.P4-5.212-4.0	5.212	4	5	5	4	0.8	PROKVIRUS	Viruses[3];Caudovirales[3];Siphoviridae[3];unclassified Siphoviridae[3];Croceibacter phage P2559Y[3];Clostridiaceae[1];Caloranaerobacter[1];Mariniradius[1];Mariniradius saccharolyticus[1]	Viruses;Caudovirales;Siphoviridae;unclassified Siphoviridae;Croceibacter phage P2559Y;Clostridiaceae;Caloranaerobacter;Mariniradius;Mariniradius saccharolyticus	Viruses[3];Caudovirales[3];Siphoviridae[3];unclassified Siphoviridae[3];Croceibacter phage P2559Y[3]
23.10.P4-3.637-42	3.637	42	1	1	1	1	PROKVIRUS	Viruses[1];Caudovirales[1];Siphoviridae[1];unclassified Siphoviridae[1];Cyanophage PSS2[1]	Viruses;Caudovirales;Siphoviridae;unclassified Siphoviridae;Cyanophage PSS2	Viruses[1];Caudovirales[1];Siphoviridae[1];unclassified Siphoviridae[1];Cyanophage PSS2[1]
17.04.P1-3.825-18	3.825	18	2	2	2	1	PROKVIRUS	Viruses[2];Caudovirales[2];Siphoviridae[2];unclassified Siphoviridae[2];Cylindrospermopsis raciborskii virus RM-2018a[1]	Viruses;Caudovirales;Siphoviridae;unclassified Siphoviridae;Cylindrospermopsis raciborskii virus RM-2018a	Viruses[2];Caudovirales[2];Siphoviridae[2];unclassified Siphoviridae[2];Cellulophaga phage phi10:1[1]
11.09.P2-3.104-1.5	3.104	1.5	2	2	2	1	PROKVIRUS	Viruses[2];Caudovirales[2];Siphoviridae[2];unclassified Siphoviridae[2];EBPR siphovirus 1[2]	Viruses;Caudovirales;Siphoviridae;unclassified Siphoviridae;EBPR siphovirus 1	Viruses[2];Caudovirales[2];Siphoviridae[2];unclassified Siphoviridae[2];EBPR siphovirus 1[2]
11.09.P2-3.100-2.8	3.1	2.8	2	2	2	1	PROKVIRUS	Viruses[1];Caudovirales[1];Siphoviridae[1];unclassified Siphoviridae[1];EBPR siphovirus 1[1];Escherichia[1];Escherichia coli[1]	Viruses;Caudovirales;Siphoviridae;unclassified Siphoviridae;EBPR siphovirus 1;Escherichia;Escherichia coli	Viruses[1];Caudovirales[1];Siphoviridae[1];unclassified Siphoviridae[1];EBPR siphovirus 1[1]
05.07.P4-2.711-1.6	2.711	1.6	2	2	2	1	PROKVIRUS	Viruses[1];Caudovirales[1];Siphoviridae[1];unclassified Siphoviridae[1];EBPR siphovirus 2[1];Ruegeria[1];unclassified Ruegeria[1];Ruegeria sp. TM1040[1]	Viruses;Caudovirales;Siphoviridae;unclassified Siphoviridae;EBPR siphovirus 2;Ruegeria;unclassified Ruegeria;Ruegeria sp. TM1040	Viruses[1];Caudovirales[1];Siphoviridae[1];unclassified Siphoviridae[1];EBPR siphovirus 2[1]
17.04.P3-4.908-2.9	4.908	2.9	3	2	1	0.333333	PROKVIRUS	Viruses[1];Caudovirales[1];Siphoviridae[1];unclassified Siphoviridae[1];Enterobacteriaceae[1];Escherichia[1];Escherichia coli[1]	Viruses;Caudovirales;Siphoviridae;unclassified Siphoviridae;Enterobacteriaceae;Escherichia;Escherichia coli	Viruses[1];Caudovirales[1];Siphoviridae[1];unclassified Siphoviridae[1];Vibrio phage pYD21-A[1]
17.04.P3-3.226-3.9	3.226	3.9	2	2	2	1	PROKVIRUS	Viruses[1];Caudovirales[1];Siphoviridae[1];unclassified Siphoviridae[1];Erythrobacter phage vB_EliS_R6L[1];Brucella[1];Brucella abortus[1];Brucella abortus LMN1[1]	Viruses;Caudovirales;Siphoviridae;unclassified Siphoviridae;Erythrobacter phage vB_EliS_R6L;Brucella;Brucella abortus;Brucella abortus LMN1	Viruses[1];Caudovirales[1];Siphoviridae[1];unclassified Siphoviridae[1];Erythrobacter phage vB_EliS_R6L[1]
05.07.P4-4.496-42	4.496	42	5	4	5	1	PROKVIRUS	Viruses[2];Caudovirales[2];Siphoviridae[2];unclassified Siphoviridae[2];Flavobacteriia[2];Flavobacteriales[2];Flavobacteriaceae[2];Myroides[2];Myroides odoratus[2]	Viruses;Caudovirales;Siphoviridae;unclassified Siphoviridae;Flavobacteriia;Flavobacteriales;Flavobacteriaceae;Myroides;Myroides odoratus	Viruses[2];Caudovirales[2];Siphoviridae[2];unclassified Siphoviridae[2];Cellulophaga phage phi39:1[2]
17.04.P1-3.231-6.8	3.231	6.8	5	4	5	1	PROKVIRUS	Viruses[2];Caudovirales[2];Siphoviridae[2];unclassified Siphoviridae[2];Flavobacteriia[1];Tolypothrichaceae[1];Flavobacteriaceae[1];Winogradskyella[1];Winogradskyella thalassocola[1]	Viruses;Caudovirales;Siphoviridae;unclassified Siphoviridae;Flavobacteriia;Tolypothrichaceae;Flavobacteriaceae;Winogradskyella;Winogradskyella thalassocola	Viruses[2];Caudovirales[2];Siphoviridae[2];unclassified Siphoviridae[2];Vibrio phage 1.233.A._10N.261.51.E6[1]
11.09.P1-10.075-33	10.075	33	10	10	10	1	PROKVIRUS	Viruses[8];Caudovirales[8];Siphoviridae[8];unclassified Siphoviridae[4];Kagunavirus[2];Salmonella virus wksl3[2];Cupriavidus taiwanensis[2]	Viruses;Caudovirales;Siphoviridae;unclassified Siphoviridae;Kagunavirus;Salmonella virus wksl3;Cupriavidus taiwanensis	Viruses[8];Caudovirales[8];Siphoviridae[8];Guernseyvirinae[4];Vibrio phage 1.226.O._10N.261.48.E5[2];Salmonella virus wksl3[2];Salmonella phage wksl3[2]
11.09.P1-3.988-8.6	3.988	8.6	2	2	2	1	PROKVIRUS	Viruses[1];Caudovirales[1];Siphoviridae[1];unclassified Siphoviridae[1];Methylococcaceae[1];Methylomicrobium[1];Methylomicrobium agile[1]	Viruses;Caudovirales;Siphoviridae;unclassified Siphoviridae;Methylococcaceae;Methylomicrobium;Methylomicrobium agile	Viruses[1];Caudovirales[1];Siphoviridae[1];unclassified Siphoviridae[1];Rhizobium phage 16-3[1]
17.04.P4-2.635-5.4	2.635	5.4	2	2	2	1	PROKVIRUS	Viruses[1];Caudovirales[1];Siphoviridae[1];unclassified Siphoviridae[1];Methylophilaceae phage P19250A[1];Campylobacteraceae[1];Arcobacter group[1];unclassified Arcobacter group[1];Arcobacter sp. LPB0137[1]	Viruses;Caudovirales;Siphoviridae;unclassified Siphoviridae;Methylophilaceae phage P19250A;Campylobacteraceae;Arcobacter group;unclassified Arcobacter group;Arcobacter sp. LPB0137	Viruses[1];Caudovirales[1];Siphoviridae[1];unclassified Siphoviridae[1];Methylophilaceae phage P19250A[1]
17.04.P2-3.593-3.2	3.593	3.2	3	3	3	1	PROKVIRUS	Viruses[2];Caudovirales[2];Siphoviridae[2];unclassified Siphoviridae[2];Moraxellaceae[1];Acinetobacter[1];unclassified Acinetobacter[1];Acinetobacter sp. MB5[1]	Viruses;Caudovirales;Siphoviridae;unclassified Siphoviridae;Moraxellaceae;Acinetobacter;unclassified Acinetobacter;Acinetobacter sp. MB5	Viruses[2];Caudovirales[2];Siphoviridae[2];unclassified Siphoviridae[2];Cellulophaga phage phi19:1[1]
17.04.P4-2.637-13	2.637	13	2	2	2	1	PROKVIRUS	Viruses[1];Caudovirales[1];Siphoviridae[1];unclassified Siphoviridae[1];Moraxellaceae[1];Moraxella[1];Moraxella macacae[1]	Viruses;Caudovirales;Siphoviridae;unclassified Siphoviridae;Moraxellaceae;Moraxella;Moraxella macacae	Viruses[1];Caudovirales[1];Siphoviridae[1];unclassified Siphoviridae[1];Idiomarinaceae phage Phi1M2-2[1]
17.04.P2-3.153-2.4	3.153	2.4	2	2	2	1	PROKVIRUS	Viruses[1];Caudovirales[1];Siphoviridae[1];unclassified Siphoviridae[1];Plesiomonas phage phiP4-7[1];Sinorhizobium/Ensifer group[1];Sinorhizobium[1];Sinorhizobium meliloti[1]	Viruses;Caudovirales;Siphoviridae;unclassified Siphoviridae;Plesiomonas phage phiP4-7;Sinorhizobium/Ensifer group;Sinorhizobium;Sinorhizobium meliloti	Viruses[1];Caudovirales[1];Siphoviridae[1];unclassified Siphoviridae[1];Plesiomonas phage phiP4-7[1]
11.09.P2-11.877-4.3	11.877	4.3	17	17	17	1	PROKVIRUS	Viruses[17];Caudovirales[17];Siphoviridae[17];unclassified Siphoviridae[17];Pontimonas phage phiPsal1[17]	Viruses;Caudovirales;Siphoviridae;unclassified Siphoviridae;Pontimonas phage phiPsal1	Viruses[17];Caudovirales[17];Siphoviridae[17];unclassified Siphoviridae[17];Pontimonas phage phiPsal1[17]
11.09.P1-4.481-7.6	4.481	7.6	5	5	5	1	PROKVIRUS	Viruses[5];Caudovirales[4];Siphoviridae[4];unclassified Siphoviridae[4];Pontimonas phage phiPsal1[4]	Viruses;Caudovirales;Siphoviridae;unclassified Siphoviridae;Pontimonas phage phiPsal1	Viruses[5];Caudovirales[4];Siphoviridae[4];unclassified Siphoviridae[4];Pontimonas phage phiPsal1[4]
11.09.P1-2.769-4.9	2.769	4.9	4	4	4	1	PROKVIRUS	Viruses[4];Caudovirales[4];Siphoviridae[4];unclassified Siphoviridae[4];Pontimonas phage phiPsal1[4]	Viruses;Caudovirales;Siphoviridae;unclassified Siphoviridae;Pontimonas phage phiPsal1	Viruses[4];Caudovirales[4];Siphoviridae[4];unclassified Siphoviridae[4];Pontimonas phage phiPsal1[4]
11.09.P2-3.527-3.0	3.527	3	4	4	4	1	PROKVIRUS	Viruses[4];Caudovirales[4];Siphoviridae[4];unclassified Siphoviridae[4];Pontimonas phage phiPsal1[4]	Viruses;Caudovirales;Siphoviridae;unclassified Siphoviridae;Pontimonas phage phiPsal1	Viruses[4];Caudovirales[4];Siphoviridae[4];unclassified Siphoviridae[4];Pontimonas phage phiPsal1[4]
17.04.P4-2.780-18	2.78	18	3	3	3	1	PROKVIRUS	Viruses[3];Caudovirales[3];Siphoviridae[3];unclassified Siphoviridae[3];Pontimonas phage phiPsal1[3]	Viruses;Caudovirales;Siphoviridae;unclassified Siphoviridae;Pontimonas phage phiPsal1	Viruses[3];Caudovirales[3];Siphoviridae[3];unclassified Siphoviridae[3];Pontimonas phage phiPsal1[3]
11.09.P1-3.420-12	3.42	12	2	2	2	1	PROKVIRUS	Viruses[2];Caudovirales[2];Siphoviridae[2];unclassified Siphoviridae[2];Pontimonas phage phiPsal1[2]	Viruses;Caudovirales;Siphoviridae;unclassified Siphoviridae;Pontimonas phage phiPsal1	Viruses[2];Caudovirales[2];Siphoviridae[2];unclassified Siphoviridae[2];Pontimonas phage phiPsal1[2]
11.09.P2-2.920-47	2.92	47	2	2	2	1	PROKVIRUS	Viruses[2];Caudovirales[2];Siphoviridae[2];unclassified Siphoviridae[2];Pontimonas phage phiPsal1[2]	Viruses;Caudovirales;Siphoviridae;unclassified Siphoviridae;Pontimonas phage phiPsal1	Viruses[2];Caudovirales[2];Siphoviridae[2];unclassified Siphoviridae[2];Pontimonas phage phiPsal1[2]
17.04.P4-3.310-2.7	3.31	2.7	2	2	2	1	PROKVIRUS	Viruses[2];Caudovirales[2];Siphoviridae[2];unclassified Siphoviridae[2];Pontimonas phage phiPsal1[2]	Viruses;Caudovirales;Siphoviridae;unclassified Siphoviridae;Pontimonas phage phiPsal1	Viruses[2];Caudovirales[2];Siphoviridae[2];unclassified Siphoviridae[2];Pontimonas phage phiPsal1[2]
23.10.P4-2.583-7.9	2.583	7.9	2	2	2	1	PROKVIRUS	Viruses[2];Caudovirales[2];Siphoviridae[2];unclassified Siphoviridae[2];Pontimonas phage phiPsal1[2]	Viruses;Caudovirales;Siphoviridae;unclassified Siphoviridae;Pontimonas phage phiPsal1	Viruses[2];Caudovirales[2];Siphoviridae[2];unclassified Siphoviridae[2];Pontimonas phage phiPsal1[2]
17.04.P4-3.287-2.4	3.287	2.4	3	3	3	1	PROKVIRUS	Viruses[2];Caudovirales[2];Siphoviridae[2];unclassified Siphoviridae[2];Pontimonas phage phiPsal1[2];Actinomycetaceae[1];Mobiluncus[1];Mobiluncus mulieris[1]	Viruses;Caudovirales;Siphoviridae;unclassified Siphoviridae;Pontimonas phage phiPsal1;Actinomycetaceae;Mobiluncus;Mobiluncus mulieris	Viruses[2];Caudovirales[2];Siphoviridae[2];unclassified Siphoviridae[2];Pontimonas phage phiPsal1[2]
11.09.P3-6.176-16	6.176	16	6	6	6	1	PROKVIRUS	Viruses[4];Caudovirales[4];Siphoviridae[3];unclassified Siphoviridae[3];Pontimonas phage phiPsal1[3];Aphanizomenonaceae[1];Streptomyces[1];unclassified Streptomyces[1];Aphanizomenon flos-aquae WA102[1]	Viruses;Caudovirales;Siphoviridae;unclassified Siphoviridae;Pontimonas phage phiPsal1;Aphanizomenonaceae;Streptomyces;unclassified Streptomyces;Aphanizomenon flos-aquae WA102	Viruses[4];Caudovirales[4];Siphoviridae[3];unclassified Siphoviridae[3];Pontimonas phage phiPsal1[3]
17.04.P2-2.928-1.4	2.928	1.4	2	2	2	1	PROKVIRUS	Viruses[1];Caudovirales[1];Siphoviridae[1];unclassified Siphoviridae[1];Pontimonas phage phiPsal1[1];Halanaerobiaceae[1];Halanaerobium[1];Halanaerobium congolense[1]	Viruses;Caudovirales;Siphoviridae;unclassified Siphoviridae;Pontimonas phage phiPsal1;Halanaerobiaceae;Halanaerobium;Halanaerobium congolense	Viruses[1];Caudovirales[1];Siphoviridae[1];unclassified Siphoviridae[1];Pontimonas phage phiPsal1[1]
11.09.P1-2.730-6.6	2.73	6.6	3	3	3	1	PROKVIRUS	Viruses[2];Caudovirales[2];Siphoviridae[2];unclassified Siphoviridae[2];Pontimonas phage phiPsal1[2];Legionella[1];Legionella pneumophila[1]	Viruses;Caudovirales;Siphoviridae;unclassified Siphoviridae;Pontimonas phage phiPsal1;Legionella;Legionella pneumophila	Viruses[2];Caudovirales[2];Siphoviridae[2];unclassified Siphoviridae[2];Pontimonas phage phiPsal1[2]
11.09.P4-19.981-12	19.981	12	19	19	12	0.631579	PROKVIRUS	Viruses[10];Caudovirales[10];Siphoviridae[10];unclassified Siphoviridae[9];Pontimonas phage phiPsal1[9];Microbacteriaceae[4];Pontimonas[3];Pontimonas salivibrio[3];Mycobacteroides abscessus subsp. abscessus[1]	Viruses;Caudovirales;Siphoviridae;unclassified Siphoviridae;Pontimonas phage phiPsal1;Microbacteriaceae;Pontimonas;Pontimonas salivibrio;Mycobacteroides abscessus subsp. abscessus	Viruses[10];Caudovirales[10];Siphoviridae[10];unclassified Siphoviridae[9];Pontimonas phage phiPsal1[9];Gordonia phage ClubL[1]
11.09.P3-15.399-15	15.399	15	11	10	9	0.818182	PROKVIRUS	Viruses[8];Caudovirales[8];Siphoviridae[8];unclassified Siphoviridae[7];Pontimonas phage phiPsal1[7];Microbacteriaceae[1];Streptacidiphilus[1];unclassified Leifsonia[1];Leifsonia sp. Root227[1]	Viruses;Caudovirales;Siphoviridae;unclassified Siphoviridae;Pontimonas phage phiPsal1;Microbacteriaceae;Streptacidiphilus;unclassified Leifsonia;Leifsonia sp. Root227	Viruses[8];Caudovirales[8];Siphoviridae[8];unclassified Siphoviridae[7];Pontimonas phage phiPsal1[7];Gordonia phage ClubL[1]
11.09.P1-6.485-22	6.485	22	7	6	7	1	PROKVIRUS	Viruses[5];Caudovirales[5];Siphoviridae[4];unclassified Siphoviridae[4];Pontimonas phage phiPsal1[4];Micromonosporaceae[1];Micromonospora[1];Micromonospora aurantiaca[1]	Viruses;Caudovirales;Siphoviridae;unclassified Siphoviridae;Pontimonas phage phiPsal1;Micromonosporaceae;Micromonospora;Micromonospora aurantiaca	Viruses[5];Caudovirales[5];Siphoviridae[4];unclassified Siphoviridae[4];Pontimonas phage phiPsal1[4]
11.09.P2-11.181-6.4	11.181	6.4	10	10	10	1	PROKVIRUS	Viruses[9];Caudovirales[9];Siphoviridae[9];unclassified Siphoviridae[9];Pontimonas phage phiPsal1[9];Oleiphilus[1];unclassified Oleiphilus[1];Oleiphilus sp. HI0130[1]	Viruses;Caudovirales;Siphoviridae;unclassified Siphoviridae;Pontimonas phage phiPsal1;Oleiphilus;unclassified Oleiphilus;Oleiphilus sp. HI0130	Viruses[9];Caudovirales[9];Siphoviridae[9];unclassified Siphoviridae[9];Pontimonas phage phiPsal1[9]
11.09.P4-15.966-7.3	15.966	7.3	15	15	15	1	PROKVIRUS	Viruses[14];Caudovirales[14];Siphoviridae[14];unclassified Siphoviridae[14];Pontimonas phage phiPsal1[14];Planctomycetaceae[1];Pirellula[1];unclassified Pirellula[1];Pirellula sp. SH-Sr6A[1]	Viruses;Caudovirales;Siphoviridae;unclassified Siphoviridae;Pontimonas phage phiPsal1;Planctomycetaceae;Pirellula;unclassified Pirellula;Pirellula sp. SH-Sr6A	Viruses[14];Caudovirales[14];Siphoviridae[14];unclassified Siphoviridae[14];Pontimonas phage phiPsal1[14]
11.09.P1-3.089-2.8	3.089	2.8	5	5	5	1	PROKVIRUS	Viruses[4];Caudovirales[4];Siphoviridae[4];unclassified Siphoviridae[4];Pontimonas phage phiPsal1[4];Pseudonocardiaceae[1];Amycolatopsis[1];Amycolatopsis halophila[1]	Viruses;Caudovirales;Siphoviridae;unclassified Siphoviridae;Pontimonas phage phiPsal1;Pseudonocardiaceae;Amycolatopsis;Amycolatopsis halophila	Viruses[4];Caudovirales[4];Siphoviridae[4];unclassified Siphoviridae[4];Pontimonas phage phiPsal1[4]
11.09.P3-8.571-14	8.571	14	8	8	7	0.875	PROKVIRUS	Viruses[5];Caudovirales[5];Siphoviridae[5];unclassified Siphoviridae[5];Pontimonas phage phiPsal1[5];Selenomonadaceae[1];Nocardioides[1];unclassified Streptomyces[1];Streptomyces sp. HG99[1]	Viruses;Caudovirales;Siphoviridae;unclassified Siphoviridae;Pontimonas phage phiPsal1;Selenomonadaceae;Nocardioides;unclassified Streptomyces;Streptomyces sp. HG99	Viruses[5];Caudovirales[5];Siphoviridae[5];unclassified Siphoviridae[5];Pontimonas phage phiPsal1[5]
11.09.P4-3.245-3.4	3.245	3.4	4	4	4	1	PROKVIRUS	Viruses[4];Caudovirales[4];Siphoviridae[4];unclassified Siphoviridae[3];Pontimonas phage phiPsal1[2];Streptomyces virus Caliburn[1];Streptomyces phage Caliburn[1]	Viruses;Caudovirales;Siphoviridae;unclassified Siphoviridae;Pontimonas phage phiPsal1;Streptomyces virus Caliburn;Streptomyces phage Caliburn	Viruses[4];Caudovirales[4];Siphoviridae[4];unclassified Siphoviridae[3];Pontimonas phage phiPsal1[2];Streptomyces virus Caliburn[1];Streptomyces phage Caliburn[1]
17.04.P1-4.160-7.8	4.16	7.8	5	5	4	0.8	PROKVIRUS	Viruses[4];Caudovirales[4];Siphoviridae[4];unclassified Siphoviridae[4];Pontimonas phage phiPsal1[4];Streptomycetaceae[1];Streptacidiphilus[1];Streptacidiphilus rugosus[1]	Viruses;Caudovirales;Siphoviridae;unclassified Siphoviridae;Pontimonas phage phiPsal1;Streptomycetaceae;Streptacidiphilus;Streptacidiphilus rugosus	Viruses[4];Caudovirales[4];Siphoviridae[4];unclassified Siphoviridae[4];Pontimonas phage phiPsal1[4]
11.09.P1-11.099-9.1	11.099	9.1	11	10	9	0.818182	PROKVIRUS	Viruses[5];Caudovirales[5];Siphoviridae[5];unclassified Siphoviridae[5];Pontimonas phage phiPsal1[5];Streptomycetaceae[2];Streptomyces[2];Sphaerobacteraceae[1];Sphaerobacter[1];Sphaerobacter thermophilus[1]	Viruses;Caudovirales;Siphoviridae;unclassified Siphoviridae;Pontimonas phage phiPsal1;Streptomycetaceae;Streptomyces;Sphaerobacteraceae;Sphaerobacter;Sphaerobacter thermophilus	Viruses[5];Caudovirales[5];Siphoviridae[5];unclassified Siphoviridae[5];Pontimonas phage phiPsal1[5]
17.04.P4-4.233-4.3	4.233	4.3	3	3	3	1	PROKVIRUS	Viruses[2];Caudovirales[2];Siphoviridae[2];unclassified Siphoviridae[2];Pontimonas phage phiPsal1[2];Thermoactinomycetaceae[1];Thermoactinomyces[1];unclassified Thermoactinomyces[1];Thermoactinomyces sp. DSM 45892[1]	Viruses;Caudovirales;Siphoviridae;unclassified Siphoviridae;Pontimonas phage phiPsal1;Thermoactinomycetaceae;Thermoactinomyces;unclassified Thermoactinomyces;Thermoactinomyces sp. DSM 45892	Viruses[2];Caudovirales[2];Siphoviridae[2];unclassified Siphoviridae[2];Pontimonas phage phiPsal1[2]
11.09.P4-11.000-9.2	11	9.2	13	13	12	0.923077	PROKVIRUS	Viruses[9];Caudovirales[9];Siphoviridae[8];unclassified Siphoviridae[7];Pontimonas phage phiPsal1[7];unclassified Arequatrovirus[1];Streptomyces[1];unclassified Streptomyces[1];Streptomyces sp. TSRI0281[1]	Viruses;Caudovirales;Siphoviridae;unclassified Siphoviridae;Pontimonas phage phiPsal1;unclassified Arequatrovirus;Streptomyces;unclassified Streptomyces;Streptomyces sp. TSRI0281	Viruses[9];Caudovirales[9];Siphoviridae[8];unclassified Siphoviridae[7];Pontimonas phage phiPsal1[7];unclassified Arequatrovirus[1];Streptomyces phage Diane[1]
11.09.P2-4.929-22	4.929	22	2	2	1	0.5	PROKVIRUS	Viruses[1];Caudovirales[1];Siphoviridae[1];unclassified Siphoviridae[1];Pseudoalteromonas phage H103[1];Methylocaldum[1];Methylocaldum szegediense[1]	Viruses;Caudovirales;Siphoviridae;unclassified Siphoviridae;Pseudoalteromonas phage H103;Methylocaldum;Methylocaldum szegediense	Viruses[1];Caudovirales[1];Siphoviridae[1];unclassified Siphoviridae[1];Pseudoalteromonas phage H103[1]
17.04.P3-2.979-6.0	2.979	6	4	4	3	0.75	PROKVIRUS	Viruses[2];Caudovirales[2];Siphoviridae[2];unclassified Siphoviridae[2];Pseudomonadaceae[1];Bacillaceae[1];Pseudomonas aeruginosa group[1];unclassified Bacillus[1];Bacillus sp. T33-2[1]	Viruses;Caudovirales;Siphoviridae;unclassified Siphoviridae;Pseudomonadaceae;Bacillaceae;Pseudomonas aeruginosa group;unclassified Bacillus;Bacillus sp. T33-2	Viruses[2];Caudovirales[2];Siphoviridae[2];unclassified Siphoviridae[2];Listonella phage phiHSIC[1]
17.04.P4-3.680-3.6	3.68	3.6	2	2	2	1	PROKVIRUS	Viruses[2];Caudovirales[2];Siphoviridae[2];unclassified Siphoviridae[2];Pseudomonas phage KPP23[1]	Viruses;Caudovirales;Siphoviridae;unclassified Siphoviridae;Pseudomonas phage KPP23	Viruses[2];Caudovirales[2];Siphoviridae[2];unclassified Siphoviridae[2];Caulobacter phage CcrColossus[1]
05.07.P4-2.500-57	2.5	57	2	2	1	0.5	PROKVIRUS	Viruses[1];Caudovirales[1];Siphoviridae[1];unclassified Siphoviridae[1];Pseudomonas phage KPP23[1];Micrococcaceae[1];Arthrobacter[1];unclassified Arthrobacter[1];Arthrobacter sp. ok909[1]	Viruses;Caudovirales;Siphoviridae;unclassified Siphoviridae;Pseudomonas phage KPP23;Micrococcaceae;Arthrobacter;unclassified Arthrobacter;Arthrobacter sp. ok909	Viruses[1];Caudovirales[1];Siphoviridae[1];unclassified Siphoviridae[1];Pseudomonas phage KPP23[1]
11.09.P2-2.550-2.8	2.55	2.8	2	2	2	1	PROKVIRUS	Viruses[1];Caudovirales[1];Siphoviridae[1];unclassified Siphoviridae[1];Rhodospirillaceae[1];Azospirillum[1];Azospirillum palustre[1]	Viruses;Caudovirales;Siphoviridae;unclassified Siphoviridae;Rhodospirillaceae;Azospirillum;Azospirillum palustre	Viruses[1];Caudovirales[1];Siphoviridae[1];unclassified Siphoviridae[1];Freshwater phage uvFW-CGR-AMD-COM-C203[1]
05.07.P3-3.942-8.7	3.942	8.7	5	5	5	1	PROKVIRUS	Viruses[3];Caudovirales[3];Siphoviridae[2];unclassified Siphoviridae[2];Roseobacter phage DSS3P8[2];Paenibacillaceae[1];Bradyrhizobium erythrophlei[1];Paenibacillus amylolyticus[1]	Viruses;Caudovirales;Siphoviridae;unclassified Siphoviridae;Roseobacter phage DSS3P8;Paenibacillaceae;Bradyrhizobium erythrophlei;Paenibacillus amylolyticus	Viruses[3];Caudovirales[3];Siphoviridae[2];unclassified Siphoviridae[2];Roseobacter phage DSS3P8[2]
11.09.P1-7.169-42	7.169	42	2	2	2	1	PROKVIRUS	Viruses[1];Caudovirales[1];Siphoviridae[1];unclassified Siphoviridae[1];Salpingoecidae[1];Salpingoeca[1];Salpingoeca rosetta[1]	Viruses;Caudovirales;Siphoviridae;unclassified Siphoviridae;Salpingoecidae;Salpingoeca;Salpingoeca rosetta	Viruses[1];Caudovirales[1];Siphoviridae[1];unclassified Siphoviridae[1];Aphanizomenon phage vB_AphaS-CL131[1]
17.04.P2-2.656-1.9	2.656	1.9	2	2	2	1	PROKVIRUS	Viruses[2];Caudovirales[2];Siphoviridae[2];unclassified Siphoviridae[2];Sinorhizobium phage HMSP1-Susan[1]	Viruses;Caudovirales;Siphoviridae;unclassified Siphoviridae;Sinorhizobium phage HMSP1-Susan	Viruses[2];Caudovirales[2];Siphoviridae[2];unclassified Siphoviridae[2];Sinorhizobium phage HMSP1-Susan[1]
23.10.P4-4.534-11	4.534	11	2	2	1	0.5	PROKVIRUS	Viruses[1];Caudovirales[1];Siphoviridae[1];unclassified Siphoviridae[1];Sphingobacteriia[1];Sphingobacteriales[1];Sphingobacteriaceae[1];Pedobacter[1];Pedobacter nanyangensis[1]	Viruses;Caudovirales;Siphoviridae;unclassified Siphoviridae;Sphingobacteriia;Sphingobacteriales;Sphingobacteriaceae;Pedobacter;Pedobacter nanyangensis	Viruses[1];Caudovirales[1];Siphoviridae[1];unclassified Siphoviridae[1];Verrucomicrobia phage P8625[1]
11.09.P3-7.645-41	7.645	41	2	2	2	1	PROKVIRUS	Viruses[2];Caudovirales[2];Siphoviridae[2];unclassified Siphoviridae[2];Streptococcus phage PH10[2]	Viruses;Caudovirales;Siphoviridae;unclassified Siphoviridae;Streptococcus phage PH10	Viruses[2];Caudovirales[2];Siphoviridae[2];unclassified Siphoviridae[2];Streptococcus phage PH10[2]
17.04.P2-3.947-2.8	3.947	2.8	2	2	1	0.5	PROKVIRUS	Viruses[1];Caudovirales[1];Siphoviridae[1];unclassified Siphoviridae[1];Streptomyces phage Henoccus[1];Microbacteriaceae[1];Plantibacter[1];Plantibacter flavus[1]	Viruses;Caudovirales;Siphoviridae;unclassified Siphoviridae;Streptomyces phage Henoccus;Microbacteriaceae;Plantibacter;Plantibacter flavus	Viruses[1];Caudovirales[1];Siphoviridae[1];unclassified Siphoviridae[1];Streptomyces phage Henoccus[1]
17.05.P4-3.590-5.6	3.59	5.6	5	5	4	0.8	PROKVIRUS	Viruses[3];Caudovirales[3];Siphoviridae[2];unclassified Siphoviridae[2];Streptosporangiales[1];Streptosporangiaceae[1];Alcaligenes faecalis[1];Planobispora rosea[1]	Viruses;Caudovirales;Siphoviridae;unclassified Siphoviridae;Streptosporangiales;Streptosporangiaceae;Alcaligenes faecalis;Planobispora rosea	Viruses[3];Caudovirales[3];Siphoviridae[2];unclassified Siphoviridae[2];Synechococcus phage S-CBS4[1]
23.10.P4-3.470-19	3.47	19	2	2	2	1	PROKVIRUS	Viruses[1];Caudovirales[1];Siphoviridae[1];unclassified Siphoviridae[1];Synechococcus phage S-CBS2[1];Chitinophagales[1];Chitinophagaceae[1];Chitinophaga[1];Chitinophaga parva[1]	Viruses;Caudovirales;Siphoviridae;unclassified Siphoviridae;Synechococcus phage S-CBS2;Chitinophagales;Chitinophagaceae;Chitinophaga;Chitinophaga parva	Viruses[1];Caudovirales[1];Siphoviridae[1];unclassified Siphoviridae[1];Synechococcus phage S-CBS2[1]
23.10.P4-6.335-8.2	6.335	8.2	2	2	1	0.5	PROKVIRUS	Viruses[1];Caudovirales[1];Siphoviridae[1];unclassified Siphoviridae[1];Synechococcus phage S-CBS2[1];Selenomonadaceae[1];Selenomonas[1];Selenomonas ruminantium[1]	Viruses;Caudovirales;Siphoviridae;unclassified Siphoviridae;Synechococcus phage S-CBS2;Selenomonadaceae;Selenomonas;Selenomonas ruminantium	Viruses[1];Caudovirales[1];Siphoviridae[1];unclassified Siphoviridae[1];Synechococcus phage S-CBS2[1]
11.09.P1-3.608-24	3.608	24	6	4	6	1	PROKVIRUS	Viruses[2];Caudovirales[2];Siphoviridae[2];unclassified Siphoviridae[2];Synechococcus phage S-CBS4[2];Cytophagales[2];Cytophagaceae[2];Dyadobacter[2];Dyadobacter jiangsuensis[2]	Viruses;Caudovirales;Siphoviridae;unclassified Siphoviridae;Synechococcus phage S-CBS4;Cytophagales;Cytophagaceae;Dyadobacter;Dyadobacter jiangsuensis	Viruses[2];Caudovirales[2];Siphoviridae[2];unclassified Siphoviridae[2];Synechococcus phage S-CBS4[2]
17.04.P1-4.181-49	4.181	49	1	1	1	1	PROKVIRUS	Viruses[1];Caudovirales[1];Siphoviridae[1];unclassified Siphoviridae[1];Tetraselmis viridis virus S20[1]	Viruses;Caudovirales;Siphoviridae;unclassified Siphoviridae;Tetraselmis viridis virus S20	Viruses[1];Caudovirales[1];Siphoviridae[1];unclassified Siphoviridae[1];Tetraselmis viridis virus S20[1]
11.09.P4-7.526-6.0	7.526	6	7	6	5	0.714286	PROKVIRUS	Viruses[3];Caudovirales[3];Siphoviridae[2];unclassified Siphoviridae[2];unclassified Baltimorevirus[1];Dinoroseobacter phage DS-1410Ws-06[1];Desulfovirgula[1];Desulfovirgula thermocuniculi[1];Rhizobium sp. YR295[1]	Viruses;Caudovirales;Siphoviridae;unclassified Siphoviridae;unclassified Baltimorevirus;Dinoroseobacter phage DS-1410Ws-06;Desulfovirgula;Desulfovirgula thermocuniculi;Rhizobium sp. YR295	Viruses[3];Caudovirales[3];Siphoviridae[2];unclassified Siphoviridae[2];Vibrio phage 1.168.O._10N.261.52.A10[1];Dinoroseobacter phage DS-1410Ws-06[1]
17.04.P2-7.077-4.4	7.077	4.4	4	4	4	1	PROKVIRUS	Viruses[3];Caudovirales[3];Siphoviridae[2];unclassified Siphoviridae[1];unclassified Samistivirus[1];Streptomyces phage Sushi23[1];Desulfovibrio[1];Desulfovibrio inopinatus[1]	Viruses;Caudovirales;Siphoviridae;unclassified Siphoviridae;unclassified Samistivirus;Streptomyces phage Sushi23;Desulfovibrio;Desulfovibrio inopinatus	Viruses[3];Caudovirales[3];Siphoviridae[2];unclassified Siphoviridae[1];unclassified Samistivirus[1];Streptomyces phage Sushi23[1]
23.10.P4-3.838-2.5	3.838	2.5	1	1	1	1	PROKVIRUS	Viruses[1];Caudovirales[1];Siphoviridae[1];unclassified Siphoviridae[1];Verrucomicrobia phage P8625[1]	Viruses;Caudovirales;Siphoviridae;unclassified Siphoviridae;Verrucomicrobia phage P8625	Viruses[1];Caudovirales[1];Siphoviridae[1];unclassified Siphoviridae[1];Verrucomicrobia phage P8625[1]
17.04.P2-5.946-2.8	5.946	2.8	2	2	1	0.5	PROKVIRUS	Viruses[1];Caudovirales[1];Siphoviridae[1];unclassified Siphoviridae[1];Verrucomicrobia phage P8625[1];Sphingobacteriales[1];Sphingobacteriaceae[1];Pedobacter[1];Pedobacter nanyangensis[1]	Viruses;Caudovirales;Siphoviridae;unclassified Siphoviridae;Verrucomicrobia phage P8625;Sphingobacteriales;Sphingobacteriaceae;Pedobacter;Pedobacter nanyangensis	Viruses[1];Caudovirales[1];Siphoviridae[1];unclassified Siphoviridae[1];Verrucomicrobia phage P8625[1]
17.04.P3-3.778-4.8	3.778	4.8	2	2	2	1	PROKVIRUS	Viruses[2];Caudovirales[2];Siphoviridae[1];unclassified Siphoviridae[1];Vibrio phage 1.104.O._10N.286.49.A12[1]	Viruses;Caudovirales;Siphoviridae;unclassified Siphoviridae;Vibrio phage 1.104.O._10N.286.49.A12	Viruses[2];Caudovirales[2];Myoviridae[1];unclassified Siphoviridae[1];Shewanella phage SppYZU01[1]
11.09.P4-3.547-1.7	3.547	1.7	1	1	1	1	PROKVIRUS	Viruses[1];Caudovirales[1];Siphoviridae[1];unclassified Siphoviridae[1];Vibrio phage 1.214.O._10N.222.54.F11[1]	Viruses;Caudovirales;Siphoviridae;unclassified Siphoviridae;Vibrio phage 1.214.O._10N.222.54.F11	Viruses[1];Caudovirales[1];Siphoviridae[1];unclassified Siphoviridae[1];Vibrio phage 1.214.O._10N.222.54.F11[1]
17.05.P3-3.557-54	3.557	54	2	2	2	1	PROKVIRUS	Viruses[2];Caudovirales[2];Siphoviridae[2];unclassified Siphoviridae[2];Vibrio phage 1.240.O._10N.261.52.F8[2]	Viruses;Caudovirales;Siphoviridae;unclassified Siphoviridae;Vibrio phage 1.240.O._10N.261.52.F8	Viruses[2];Caudovirales[2];Siphoviridae[2];unclassified Siphoviridae[2];Vibrio phage 1.240.O._10N.261.52.F8[2]
23.10.P4-3.868-2.1	3.868	2.1	2	2	1	0.5	PROKVIRUS	Viruses[1];Caudovirales[1];Siphoviridae[1];unclassified Siphoviridae[1];Vibrio phage pYD21-A[1];Oxalobacter[1];Oxalobacter formigenes[1]	Viruses;Caudovirales;Siphoviridae;unclassified Siphoviridae;Vibrio phage pYD21-A;Oxalobacter;Oxalobacter formigenes	Viruses[1];Caudovirales[1];Siphoviridae[1];unclassified Siphoviridae[1];Vibrio phage pYD21-A[1]
17.04.P2-2.472-3.9	2.472	3.9	2	2	1	0.5	PROKVIRUS	Viruses[1];Caudovirales[1];Siphoviridae[1];unclassified Siphoviridae[1];Virus Rctr16k[1];Sphaerobacterales[1];Sphaerobacterineae[1];Sphaerobacteraceae[1];Sphaerobacter[1];Sphaerobacter thermophilus[1]	Viruses;Caudovirales;Siphoviridae;unclassified Siphoviridae;Virus Rctr16k;Sphaerobacterales;Sphaerobacterineae;Sphaerobacteraceae;Sphaerobacter;Sphaerobacter thermophilus	Viruses[1];Caudovirales[1];Siphoviridae[1];unclassified Siphoviridae[1];Virus Rctr16k[1]
17.05.P4-3.682-3.2	3.682	3.2	3	1	2	0.666667	PROKVIRUS	Viruses[1];Caudovirales[1];Siphoviridae[1];unclassified Siphoviridae[1];Virus Rctr41k[1]	Viruses;Caudovirales;Siphoviridae;unclassified Siphoviridae;Virus Rctr41k	Viruses[1];Caudovirales[1];Siphoviridae[1];unclassified Siphoviridae[1];Virus Rctr41k[1]
17.04.P4-4.726-6.7	4.726	6.7	1	1	1	1	PROKVIRUS	Viruses[1];Caudovirales[1];Siphoviridae[1];unclassified Siphoviridae[1];Virus Rctr41k[1]	Viruses;Caudovirales;Siphoviridae;unclassified Siphoviridae;Virus Rctr41k	Viruses[1];Caudovirales[1];Siphoviridae[1];unclassified Siphoviridae[1];Virus Rctr41k[1]
17.04.P4-7.664-7.9	7.664	7.9	4	1	1	0.25	PROKVIRUS	Viruses[1];Caudovirales[1];Siphoviridae[1];unclassified Siphoviridae[1];Virus Rctr41k[1]	Viruses;Caudovirales;Siphoviridae;unclassified Siphoviridae;Virus Rctr41k	Viruses[1];Caudovirales[1];Siphoviridae[1];unclassified Siphoviridae[1];Virus Rctr41k[1]
17.04.P4-8.025-50	8.025	50	3	3	2	0.666667	PROKVIRUS	Viruses[1];Caudovirales[1];Siphoviridae[1];unclassified Siphoviridae[1];Virus Rctr41k[1];Bacteroidales[1];Geoglobus acetivorans[1];Bacteroides[1];Bacteroides pyogenes[1]	Viruses;Caudovirales;Siphoviridae;unclassified Siphoviridae;Virus Rctr41k;Bacteroidales;Geoglobus acetivorans;Bacteroides;Bacteroides pyogenes	Viruses[1];Caudovirales[1];Siphoviridae[1];unclassified Siphoviridae[1];Virus Rctr41k[1]
17.04.P4-4.094-11	4.094	11	3	3	3	1	PROKVIRUS	Viruses[3];Caudovirales[3];Siphoviridae[3];Yuavirus[2];Alphaproteobacteria virus phiJl001[2];Pseudomonas phage JG012[1]	Viruses;Caudovirales;Siphoviridae;Yuavirus;Alphaproteobacteria virus phiJl001;Pseudomonas phage JG012	Viruses[3];Caudovirales[3];Siphoviridae[3];Yuavirus[2];Alphaproteobacteria virus phiJl001[2];Pseudomonas phage JG012[1]
11.09.P3-2.410-1.3	2.41	1.3	1	1	1	1	PROKVIRUS	Viruses[1];Caudovirales[1];Siphoviridae[1];Yuavirus[1];Pseudomonas virus M6[1]	Viruses;Caudovirales;Siphoviridae;Yuavirus;Pseudomonas virus M6	Viruses[1];Caudovirales[1];Siphoviridae[1];Yuavirus[1];Pseudomonas virus M6[1]
17.04.P2-5.657-2.3	5.657	2.3	6	6	6	1	PROKVIRUS	Viruses[4];Caudovirales[4];Siphoviridae[4];Yuavirus[1];Pseudomonas virus PaMx11[1];Microvirga[1];Microvirga vignae[1];Burkholderia ubonensis[1]	Viruses;Caudovirales;Siphoviridae;Yuavirus;Pseudomonas virus PaMx11;Microvirga;Microvirga vignae;Burkholderia ubonensis	Viruses[4];Caudovirales[4];Siphoviridae[4];Nanhaivirus[1];Pseudomonas virus LKO4[1];Pseudomonas phage LKO4[1]
17.04.P4-3.065-13	3.065	13	1	1	1	1	PROKVIRUS	Viruses[1];Caudovirales[1];Siphoviridae[1];Yuavirus[1];Pseudomonas virus Yua[1]	Viruses;Caudovirales;Siphoviridae;Yuavirus;Pseudomonas virus Yua	Viruses[1];Caudovirales[1];Siphoviridae[1];Yuavirus[1];Pseudomonas virus Yua[1]
17.04.P4-5.553-5.3	5.553	5.3	4	4	3	0.75	PROKVIRUS	Viruses[3];Caudovirales[3];Siphoviridae[3];Yuavirus[2];unclassified Pamexvirus[1];Xanthomonas phage Xoo-sp2[1];Lutibaculum baratangense[1]	Viruses;Caudovirales;Siphoviridae;Yuavirus;unclassified Pamexvirus;Xanthomonas phage Xoo-sp2;Lutibaculum baratangense	Viruses[3];Caudovirales[3];Siphoviridae[3];Yuavirus[2];unclassified Yuavirus[1];Bordetella phage FP1[1]
17.04.P2-18.200-4.3	18.2	4.3	7	5	4	0.571429	PROKVIRUS	Viruses[3];Caudovirales[2];unclassified bacterial viruses[1];unclassified Myoviridae[1];Okubovirus[1];unclassified Okubovirus[1];Bacillus virus vB_BsuM-Goe2[1];Bacillus phage vB_BsuM-Goe2[1];Akkermansia sp. 54_46[1]	Viruses;Caudovirales;unclassified bacterial viruses;unclassified Myoviridae;Okubovirus;unclassified Okubovirus;Bacillus virus vB_BsuM-Goe2;Bacillus phage vB_BsuM-Goe2;Akkermansia sp. 54_46	Viruses[3];Caudovirales[2];unclassified bacterial viruses[1];unclassified Myoviridae[1];Vibrio phage 2.275.O._10N.286.54.E11[1];unclassified Okubovirus[1];Bacillus virus vB_BsuM-Goe2[1];Bacillus phage vB_BsuM-Goe2[1]
23.10.P4-7.383-36	7.383	36	5	3	2	0.4	PROKVIRUS	Viruses[1];Caudovirales[1];unclassified Caudovirales[1];Halobacteria[1];Erysipelotrichales[1];Haloferacaceae[1];Haloferax[1];[Clostridium] innocuum[1]	Viruses;Caudovirales;unclassified Caudovirales;Halobacteria;Erysipelotrichales;Haloferacaceae;Haloferax;[Clostridium] innocuum	Viruses[1];Caudovirales[1];unclassified Caudovirales[1];Nitrincola phage 1M3-16[1]
17.05.P4-7.351-9.9	7.351	9.9	5	1	1	0.2	PROKVIRUS	Viruses[1];Caudovirales[1];unclassified Caudovirales[1];Nitrincola phage 1M3-16[1]	Viruses;Caudovirales;unclassified Caudovirales;Nitrincola phage 1M3-16	Viruses[1];Caudovirales[1];unclassified Caudovirales[1];Nitrincola phage 1M3-16[1]
11.09.P4-4.503-16	4.503	16	3	2	3	1	PROKVIRUS (ss)	Viruses[2];Microviridae[2];unclassified Microviridae[2];Eel River basin pequenovirus[2]	Viruses;Microviridae;unclassified Microviridae;Eel River basin pequenovirus	Viruses[2];Microviridae[2];unclassified Microviridae[2];Eel River basin pequenovirus[2]
11.09.P3-2.613-9.6	2.613	9.6	2	2	2	1	EUKVIRUS	Viruses[2];Mimiviridae[1];Siphoviridae[1];Klosneuvirinae[1];Indivirus[1];Indivirus ILV1[1]	Viruses;Mimiviridae;Siphoviridae;Klosneuvirinae;Indivirus;Indivirus ILV1	Viruses[2];Caudovirales[1];unclassified Mimiviridae[1];Klosneuvirinae[1];Marinobacter phage PS6[1];Indivirus ILV1[1]
11.09.P2-11.105-17	11.105	17	4	4	2	0.5	EUKVIRUS	Viruses[2];Phycodnaviridae[1];Chlorovirus[1];unclassified Chlorovirus[1];Acanthocystis turfacea Chlorella virus Br0604L[1];Vibrio[1];Haplosclerida[1];Niphatidae[1];Amphimedon[1];Amphimedon queenslandica[1]	Viruses;Phycodnaviridae;Chlorovirus;unclassified Chlorovirus;Acanthocystis turfacea Chlorella virus Br0604L;Vibrio;Haplosclerida;Niphatidae;Amphimedon;Amphimedon queenslandica	Viruses[2];Caudovirales[1];Myoviridae[1];unclassified Chlorovirus[1];Bordetella phage vB_BbrM_PHB04[1]
05.07.P4-2.403-18	2.403	18	3	2	2	0.666667	BACTERIA	Viruses[2];Phycodnaviridae[1];Myoviridae[1];unclassified Myoviridae[1];Acanthocystis turfacea Chlorella virus NTS-1[1]	Viruses;Phycodnaviridae;Myoviridae;unclassified Myoviridae;Acanthocystis turfacea Chlorella virus NTS-1	Viruses[2];Caudovirales[1];Myoviridae[1];unclassified Myoviridae[1];Acanthocystis turfacea Chlorella virus NTS-1[1]
11.09.P2-10.807-12	10.807	12	5	5	4	0.8	EUKVIRUS	Viruses[3];Phycodnaviridae[1];Prasinovirus[1];Klosneuvirinae[1];Klosneuvirus[1];Klosneuvirus KNV1[1];Klebsiella michiganensis[1];Spermatophyta[1];Magnoliopsida[1];Mesangiospermae[1];Liliopsida[1];Petrosaviidae[1];commelinids[1];Arecales[1];Arecaceae[1];Coryphoideae[1];Phoeniceae[1];Phoenix[1];Phoenix dactylifera[1]	Viruses;Phycodnaviridae;Prasinovirus;Klosneuvirinae;Klosneuvirus;Klosneuvirus KNV1;Klebsiella michiganensis;Spermatophyta;Magnoliopsida;Mesangiospermae;Liliopsida;Petrosaviidae;commelinids;Arecales;Arecaceae;Coryphoideae;Phoeniceae;Phoenix;Phoenix dactylifera	Viruses[3];Caudovirales[1];unclassified Mimiviridae[1];Klosneuvirinae[1];Prochlorococcus phage P-SSM5[1];Klosneuvirus KNV1[1]
11.09.P1-2.708-34	2.708	34	2	2	2	1	EUKVIRUS	Viruses[2];Phycodnaviridae[1];Prasinovirus[1];unclassified Podoviridae[1];Yellowstone lake phycodnavirus 1[1]	Viruses;Phycodnaviridae;Prasinovirus;unclassified Podoviridae;Yellowstone lake phycodnavirus 1	Viruses[2];Caudovirales[1];Podoviridae[1];unclassified Podoviridae[1];Yellowstone lake phycodnavirus 1[1]
17.04.P1-15.536-4.6	15.536	4.6	6	6	5	0.833333	EUKVIRUS	Viruses[3];Phycodnaviridae[1];unclassified Mimiviridae[1];Feldmannia irregularis virus a[1];Klosneuvirus[1];Klosneuvirus KNV1[1];Pezizomycotina[1];Novosphingobium sp. TH158[1];sordariomyceta[1];Leotiomycetes[1];Helotiales[1];Rutstroemiaceae[1];Rutstroemia[1];Rutstroemia sp. NJR-2017a BVV2[1]	Viruses;Phycodnaviridae;unclassified Mimiviridae;Feldmannia irregularis virus a;Klosneuvirus;Klosneuvirus KNV1;Pezizomycotina;Novosphingobium sp. TH158;sordariomyceta;Leotiomycetes;Helotiales;Rutstroemiaceae;Rutstroemia;Rutstroemia sp. NJR-2017a BVV2	Viruses[3];Caudovirales[1];unclassified Mimiviridae[1];Klosneuvirinae[1];Synechococcus phage S-CAM7[1];Klosneuvirus KNV1[1]
05.07.P3-7.327-12	7.327	12	8	6	7	0.875	PROKVIRUS	Viruses[3];Proteobacteria[3];Alphaproteobacteria[3];Sphingomonadales[2];Sphingomonadaceae[2];Sphingomonas[2];unclassified Sphingomonas[2];Sphingomonas sp. JJ-A5[1]	Viruses;Proteobacteria;Alphaproteobacteria;Sphingomonadales;Sphingomonadaceae;Sphingomonas;unclassified Sphingomonas;Sphingomonas sp. JJ-A5	Viruses[3];Caudovirales[2];Podoviridae[1];unclassified dsDNA phages[1];Sinorhizobium phage phiM6[1]
05.07.P4-10.016-49	10.016	49	4	4	4	1	PROKVIRUS	Viruses[4];unclassified viruses[2];Podoviridae[2];Roseobacter virus SIO1[2]	Viruses;unclassified viruses;Podoviridae;Roseobacter virus SIO1	Viruses[4];Caudovirales[2];Skeletonema virus LDF-2015a[2];Roseobacter virus SIO1[2]
17.04.P4-3.836-13	3.836	13	2	2	2	1	PROKVIRUS	Viruses[1];unclassified viruses[1];unclassified archaeal viruses[1];ANMV-1 virus[1];Micrococcales[1];Micrococcaceae[1];Arthrobacter[1];unclassified Arthrobacter[1];Arthrobacter sp. EpRS71[1]	Viruses;unclassified viruses;unclassified archaeal viruses;ANMV-1 virus;Micrococcales;Micrococcaceae;Arthrobacter;unclassified Arthrobacter;Arthrobacter sp. EpRS71	Viruses[1];unclassified viruses[1];unclassified archaeal viruses[1];ANMV-1 virus[1]
11.09.P3-2.471-21	2.471	21	3	2	2	0.666667	PROKVIRUS	Viruses[2];unclassified viruses[2];unclassified bacterial viruses[2];Hot spring virus BHS1[2]	Viruses;unclassified viruses;unclassified bacterial viruses;Hot spring virus BHS1	Viruses[2];unclassified viruses[2];unclassified bacterial viruses[2];Hot spring virus BHS1[2]
11.09.P1-3.769-6.5	3.769	6.5	2	2	2	1	PROKVIRUS	Viruses[1];unclassified viruses[1];unclassified DNA viruses[1];Bacteroidetes[1];Cyanophage KBS-S-1A[1];Chitinophagales[1];Chitinophagaceae[1];Hydrotalea[1];Hydrotalea sandarakina[1]	Viruses;unclassified viruses;unclassified DNA viruses;Bacteroidetes;Cyanophage KBS-S-1A;Chitinophagales;Chitinophagaceae;Hydrotalea;Hydrotalea sandarakina	Viruses[1];unclassified viruses[1];unclassified DNA viruses[1];unclassified dsDNA phages[1];Cyanophage KBS-S-1A[1]
11.09.P1-5.788-33	5.788	33	2	2	2	1	PROKVIRUS	Viruses[1];unclassified viruses[1];unclassified DNA viruses[1];Enterobacterales[1];Enterobacteriaceae[1];Klebsiella[1];Klebsiella michiganensis[1]	Viruses;unclassified viruses;unclassified DNA viruses;Enterobacterales;Enterobacteriaceae;Klebsiella;Klebsiella michiganensis	Viruses[1];unclassified viruses[1];unclassified DNA viruses[1];unclassified dsDNA phages[1];Cyanophage KBS-S-1A[1]
11.09.P2-3.132-59	3.132	59	2	2	2	1	PROKVIRUS	Viruses[1];unclassified viruses[1];unclassified DNA viruses[1];Enterobacterales[1];Enterobacteriaceae[1];Klebsiella[1];Klebsiella michiganensis[1]	Viruses;unclassified viruses;unclassified DNA viruses;Enterobacterales;Enterobacteriaceae;Klebsiella;Klebsiella michiganensis	Viruses[1];unclassified viruses[1];unclassified DNA viruses[1];unclassified dsDNA phages[1];Cyanophage KBS-S-1A[1]
23.10.P4-3.619-5.0	3.619	5	1	1	1	1	PROKVIRUS	Viruses[1];unclassified viruses[1];unclassified DNA viruses[1];unclassified archaeal dsDNA viruses[1];Haloviruses[1];Halovirus HHTV-1[1]	Viruses;unclassified viruses;unclassified DNA viruses;unclassified archaeal dsDNA viruses;Haloviruses;Halovirus HHTV-1	Viruses[1];unclassified viruses[1];unclassified DNA viruses[1];unclassified archaeal dsDNA viruses[1];Haloviruses[1];Halovirus HHTV-1[1]
05.07.P3-2.658-15	2.658	15	2	2	2	1	PROKVIRUS	Viruses[1];unclassified viruses[1];unclassified DNA viruses[1];unclassified archaeal dsDNA viruses[1];Haloviruses[1];Halovirus HRTV-4[1];Piscirickettsia salmonis[1]	Viruses;unclassified viruses;unclassified DNA viruses;unclassified archaeal dsDNA viruses;Haloviruses;Halovirus HRTV-4;Piscirickettsia salmonis	Viruses[1];unclassified viruses[1];unclassified DNA viruses[1];unclassified archaeal dsDNA viruses[1];Haloviruses[1];Halovirus HRTV-4[1]
11.09.P4-7.960-11	7.96	11	2	2	2	1	PROKVIRUS	Viruses[1];unclassified viruses[1];unclassified DNA viruses[1];unclassified dsDNA phages[1];Cyanophage KBS-S-1A[1];Klebsiella[1];Klebsiella michiganensis[1]	Viruses;unclassified viruses;unclassified DNA viruses;unclassified dsDNA phages;Cyanophage KBS-S-1A;Klebsiella;Klebsiella michiganensis	Viruses[1];unclassified viruses[1];unclassified DNA viruses[1];unclassified dsDNA phages[1];Cyanophage KBS-S-1A[1]
11.09.P4-2.455-1.8	2.455	1.8	1	1	1	1	PROKVIRUS	Viruses[1];unclassified viruses[1];unclassified DNA viruses[1];unclassified dsDNA phages[1];Cyanophage P-SS1[1]	Viruses;unclassified viruses;unclassified DNA viruses;unclassified dsDNA phages;Cyanophage P-SS1	Viruses[1];unclassified viruses[1];unclassified DNA viruses[1];unclassified dsDNA phages[1];Cyanophage P-SS1[1]
17.04.P3-4.278-34	4.278	34	2	2	2	1	PROKVIRUS	Viruses[2];unclassified viruses[2];unclassified DNA viruses[2];unclassified dsDNA phages[2];Prochlorococcus phage P-RSP2[2]	Viruses;unclassified viruses;unclassified DNA viruses;unclassified dsDNA phages;Prochlorococcus phage P-RSP2	Viruses[2];unclassified viruses[2];unclassified DNA viruses[2];unclassified dsDNA phages[2];Prochlorococcus phage P-RSP2[2]
11.09.P1-2.983-26	2.983	26	2	2	2	1	PROKVIRUS	Viruses[2];unclassified viruses[2];unclassified DNA viruses[2];unclassified dsDNA viruses[2];Autolykiviridae[2];Vibrio phage 1.249.A._10N.261.55.B9[1]	Viruses;unclassified viruses;unclassified DNA viruses;unclassified dsDNA viruses;Autolykiviridae;Vibrio phage 1.249.A._10N.261.55.B9	Viruses[2];unclassified viruses[2];unclassified DNA viruses[2];unclassified dsDNA viruses[2];Autolykiviridae[2];Vibrio phage 1.249.A._10N.261.55.B9[1]
11.09.P3-2.906-2.9	2.906	2.9	1	1	1	1	PROKVIRUS	Viruses[1];unclassified viruses[1];unclassified DNA viruses[1];unclassified dsDNA viruses[1];Autolykiviridae[1];Vibrio phage 1.249.A._10N.261.55.B9[1]	Viruses;unclassified viruses;unclassified DNA viruses;unclassified dsDNA viruses;Autolykiviridae;Vibrio phage 1.249.A._10N.261.55.B9	Viruses[1];unclassified viruses[1];unclassified DNA viruses[1];unclassified dsDNA viruses[1];Autolykiviridae[1];Vibrio phage 1.249.A._10N.261.55.B9[1]
11.09.P4-2.540-2.1-V2	2.54	2.1	1	1	1	1	PROKVIRUS	Viruses[1];unclassified viruses[1];unclassified DNA viruses[1];unclassified dsDNA viruses[1];Autolykiviridae[1];Vibrio phage 1.249.A._10N.261.55.B9[1]	Viruses;unclassified viruses;unclassified DNA viruses;unclassified dsDNA viruses;Autolykiviridae;Vibrio phage 1.249.A._10N.261.55.B9	Viruses[1];unclassified viruses[1];unclassified DNA viruses[1];unclassified dsDNA viruses[1];Autolykiviridae[1];Vibrio phage 1.249.A._10N.261.55.B9[1]
11.09.P3-12.072-49	12.072	49	5	4	4	0.8	PROKVIRUS	Viruses[2];unclassified viruses[2];unclassified DNA viruses[2];unclassified dsDNA viruses[2];Autolykiviridae[2];Vibrio phage 1.249.A._10N.261.55.B9[1];Acidovorax citrulli[1];Anaerovorax[1];Anaerovorax odorimutans[1]	Viruses;unclassified viruses;unclassified DNA viruses;unclassified dsDNA viruses;Autolykiviridae;Vibrio phage 1.249.A._10N.261.55.B9;Acidovorax citrulli;Anaerovorax;Anaerovorax odorimutans	Viruses[2];unclassified viruses[2];unclassified DNA viruses[2];unclassified dsDNA viruses[2];Autolykiviridae[2];Vibrio phage 1.249.A._10N.261.55.B9[1]
11.09.P1-6.317-5.1	6.317	5.1	3	2	3	1	PROKVIRUS	Viruses[2];unclassified viruses[1];unclassified DNA viruses[1];unclassified Podoviridae[1];Prochlorococcus phage P-RSP2[1]	Viruses;unclassified viruses;unclassified DNA viruses;unclassified Podoviridae;Prochlorococcus phage P-RSP2	Viruses[2];unclassified viruses[1];unclassified DNA viruses[1];unclassified dsDNA phages[1];Prochlorococcus phage P-RSP2[1]
11.09.P2-4.002-8.5	4.002	8.5	3	3	2	0.666667	PROKVIRUS	Viruses[1];Viridiplantae[1];Myoviridae[1];unclassified Myoviridae[1];Synechococcus phage S-MbCM100[1];Chlorellaceae[1];Chlorella clade[1];Chlorella[1];Chloroflexus aurantiacus[1]	Viruses;Viridiplantae;Myoviridae;unclassified Myoviridae;Synechococcus phage S-MbCM100;Chlorellaceae;Chlorella clade;Chlorella;Chloroflexus aurantiacus	Viruses[1];Caudovirales[1];Myoviridae[1];unclassified Myoviridae[1];Synechococcus phage S-MbCM100[1]
11.09.P2-2.540-56	2.54	56	2	2	1	0.5	PROKVIRUS	Viruses[1];Viridiplantae[1];Myoviridae[1];unclassified Myoviridae[1];Synechococcus phage S-WAM2[1];Tracheophyta[1];Euphyllophyta[1];Spermatophyta[1];Magnoliopsida[1];Mesangiospermae[1];Liliopsida[1];Petrosaviidae[1];commelinids[1];Poales[1];Poaceae[1];BOP clade[1];Oryzoideae[1];Oryzeae[1];Oryzinae[1];Oryza[1];Oryza sativa[1];Oryza sativa Indica Group[1]	Viruses;Viridiplantae;Myoviridae;unclassified Myoviridae;Synechococcus phage S-WAM2;Tracheophyta;Euphyllophyta;Spermatophyta;Magnoliopsida;Mesangiospermae;Liliopsida;Petrosaviidae;commelinids;Poales;Poaceae;BOP clade;Oryzoideae;Oryzeae;Oryzinae;Oryza;Oryza sativa;Oryza sativa Indica Group	Viruses[1];Caudovirales[1];Myoviridae[1];unclassified Myoviridae[1];Synechococcus phage S-WAM2[1]

## Sheet: TS2_DNAUV
contig	length	cov.	# ORFs w/ match	# ORFs used for tax assignment	# ORF w/ any viral match	% ORF w/ any viral match	CLASSIFICATION	Fam	VOTE 1	VOTE 2	VOTE 3
DNAUV-3.554-23	3.554	23	3	2	3	1	PROKVIRUS	Caudovirales	Viruses[2];Caudovirales[2];Ackermannviridae[1];unclassified Ackermannviridae[1];Pelagibacter phage HTVC008M[1]	Viruses;Caudovirales;Ackermannviridae;unclassified Ackermannviridae;Pelagibacter phage HTVC008M	Viruses[2];Caudovirales[2];Myoviridae[1];unclassified Myoviridae[1];Pelagibacter phage HTVC008M[1]
DNAUV-2.280-9.8	2.28	9.8	1	1	1	1	PROKVIRUS	Caudovirales	Viruses[1];Caudovirales[1];Ackermannviridae[1];unclassified Ackermannviridae[1];Ralstonia phage RSP15[1]	Viruses;Caudovirales;Ackermannviridae;unclassified Ackermannviridae;Ralstonia phage RSP15	Viruses[1];Caudovirales[1];Ackermannviridae[1];unclassified Ackermannviridae[1];Ralstonia phage RSP15[1]
DNAUV-2.443-880	2.443	880	2	2	2	1	PROKVIRUS	Caudovirales	Viruses[1];Caudovirales[1];Ackermannviridae[1];unclassified Ackermannviridae[1];Rhodospirillaceae[1];Magnetospirillum[1];Magnetospirillum caucaseum[1]	Viruses;Caudovirales;Ackermannviridae;unclassified Ackermannviridae;Rhodospirillaceae;Magnetospirillum;Magnetospirillum caucaseum	Viruses[1];Caudovirales[1];Ackermannviridae[1];unclassified Ackermannviridae[1];Stenotrophomonas phage vB_SmaS-DLP_6[1]
DNAUV-2.472-6130	2.472	6130	1	1	1	1	PROKVIRUS	Caudovirales	Viruses[1];Caudovirales[1];Ackermannviridae[1];unclassified Ackermannviridae[1];Stenotrophomonas phage IME-SM1[1]	Viruses;Caudovirales;Ackermannviridae;unclassified Ackermannviridae;Stenotrophomonas phage IME-SM1	Viruses[1];Caudovirales[1];Ackermannviridae[1];unclassified Ackermannviridae[1];Stenotrophomonas phage IME-SM1[1]
DNAUV-2.860-411	2.86	411	1	1	1	1	PROKVIRUS	Caudovirales	Viruses[1];Caudovirales[1];Ackermannviridae[1];unclassified Ackermannviridae[1];Stenotrophomonas phage IME-SM1[1]	Viruses;Caudovirales;Ackermannviridae;unclassified Ackermannviridae;Stenotrophomonas phage IME-SM1	Viruses[1];Caudovirales[1];Ackermannviridae[1];unclassified Ackermannviridae[1];Stenotrophomonas phage IME-SM1[1]
DNAUV-5.952-108	5.952	108	2	1	1	0.5	PROKVIRUS	Caudovirales	Viruses[1];Caudovirales[1];Ackermannviridae[1];unclassified Ackermannviridae[1];Stenotrophomonas phage IME-SM1[1]	Viruses;Caudovirales;Ackermannviridae;unclassified Ackermannviridae;Stenotrophomonas phage IME-SM1	Viruses[1];Caudovirales[1];Ackermannviridae[1];unclassified Ackermannviridae[1];Stenotrophomonas phage IME-SM1[1]
DNAUV-2.497-8.7	2.497	8.7	2	2	1	0.5	PROKVIRUS	Caudovirales	Viruses[1];Caudovirales[1];Ackermannviridae[1];unclassified Ackermannviridae[1];Stenotrophomonas phage IME-SM1[1];Flavobacteriales[1];Flavobacteriaceae[1];Kordia[1];Kordia sp. SMS9[1]	Viruses;Caudovirales;Ackermannviridae;unclassified Ackermannviridae;Stenotrophomonas phage IME-SM1;Flavobacteriales;Flavobacteriaceae;Kordia;Kordia sp. SMS9	Viruses[1];Caudovirales[1];Ackermannviridae[1];unclassified Ackermannviridae[1];Stenotrophomonas phage IME-SM1[1]
DNAUV-8.340-15	8.34	15	12	8	9	0.75	PROKVIRUS	Caudovirales	Viruses[6];Caudovirales[6];Ackermannviridae[3];unclassified Ackermannviridae[3];Stenotrophomonas phage vB_SmaS-DLP_6[2];Brachyspira[1];Neptunomonas antarctica[1]	Viruses;Caudovirales;Ackermannviridae;unclassified Ackermannviridae;Stenotrophomonas phage vB_SmaS-DLP_6;Brachyspira;Neptunomonas antarctica	Viruses[6];Caudovirales[6];Ackermannviridae[3];unclassified Ackermannviridae[3];Stenotrophomonas phage vB_SmaS-DLP_6[2];Sinorhizobium phage phiM12[1]
DNAUV-4.162-14	4.162	14	5	5	3	0.6	PROKVIRUS	Caudovirales	Viruses[3];Caudovirales[3];Ackermannviridae[2];unclassified Ackermannviridae[2];Stenotrophomonas phage vB_SmaS-DLP_6[2];Niveispirillum[1];Marinobacter vulgaris[1]	Viruses;Caudovirales;Ackermannviridae;unclassified Ackermannviridae;Stenotrophomonas phage vB_SmaS-DLP_6;Niveispirillum;Marinobacter vulgaris	Viruses[3];Caudovirales[3];Ackermannviridae[2];unclassified Ackermannviridae[2];Stenotrophomonas phage vB_SmaS-DLP_6[2]
DNAUV-5.613-17	5.613	17	6	4	6	1	PROKVIRUS	Caudovirales	Viruses[3];Caudovirales[3];Ackermannviridae[2];unclassified Ackermannviridae[2];Stenotrophomonas phage vB_SmaS-DLP_6[2];Polaromonas[1];Polaromonas naphthalenivorans[1];Polaromonas naphthalenivorans CJ2[1]	Viruses;Caudovirales;Ackermannviridae;unclassified Ackermannviridae;Stenotrophomonas phage vB_SmaS-DLP_6;Polaromonas;Polaromonas naphthalenivorans;Polaromonas naphthalenivorans CJ2	Viruses[3];Caudovirales[3];Ackermannviridae[2];unclassified Ackermannviridae[2];Stenotrophomonas phage vB_SmaS-DLP_6[2]
DNAUV-18.244-111	18.244	111	17	17	16	0.941176	PROKVIRUS	Caudovirales	Viruses[13];Caudovirales[13];Ackermannviridae[8];unclassified Ackermannviridae[8];Stenotrophomonas phage vB_SmaS-DLP_6[8];Pseudoalteromonas[2];unclassified Pseudoalteromonas[2];Pseudoalteromonas sp. TMED43[2]	Viruses;Caudovirales;Ackermannviridae;unclassified Ackermannviridae;Stenotrophomonas phage vB_SmaS-DLP_6;Pseudoalteromonas;unclassified Pseudoalteromonas;Pseudoalteromonas sp. TMED43	Viruses[13];Caudovirales[13];Ackermannviridae[8];unclassified Ackermannviridae[8];Stenotrophomonas phage vB_SmaS-DLP_6[8]
DNAUV-5.777-19	5.777	19	7	7	7	1	PROKVIRUS	Caudovirales	Viruses[5];Caudovirales[5];Ackermannviridae[3];unclassified Ackermannviridae[3];Stenotrophomonas phage vB_SmaS-DLP_6[3];Sinorhizobium phage phiM12[1];unclassified Pseudoalteromonas[1];Pseudoalteromonas sp. TMED43[1];Balneola vulgaris[1]	Viruses;Caudovirales;Ackermannviridae;unclassified Ackermannviridae;Stenotrophomonas phage vB_SmaS-DLP_6;Sinorhizobium phage phiM12;unclassified Pseudoalteromonas;Pseudoalteromonas sp. TMED43;Balneola vulgaris	Viruses[5];Caudovirales[5];Ackermannviridae[3];unclassified Ackermannviridae[3];Stenotrophomonas phage vB_SmaS-DLP_6[3];Sinorhizobium phage phiM12[1]
DNAUV-6.317-19	6.317	19	5	2	2	0.4	PROKVIRUS	Caudovirales	Viruses[1];Caudovirales[1];Ackermannviridae[1];unclassified Ackermannviridae[1];Synechococcales[1];Synechococcaceae[1];Synechococcus[1];unclassified Synechococcus[1];Synechococcus sp. TMED187[1]	Viruses;Caudovirales;Ackermannviridae;unclassified Ackermannviridae;Synechococcales;Synechococcaceae;Synechococcus;unclassified Synechococcus;Synechococcus sp. TMED187	Viruses[1];Caudovirales[1];Ackermannviridae[1];unclassified Ackermannviridae[1];Stenotrophomonas phage IME-SM1[1]
DNAUV-11.146-229	11.146	229	11	10	7	0.636364	PROKVIRUS	Caudovirales	Viruses[5];Caudovirales[5];Alphaproteobacteria[3];Rhizobiales[2];Rhizobiaceae[2];unclassified Bastillevirus[1];unclassified Polaromonas[1];Ensifer aridi[1];Rhizobium sp. H41[1]	Viruses;Caudovirales;Alphaproteobacteria;Rhizobiales;Rhizobiaceae;unclassified Bastillevirus;unclassified Polaromonas;Ensifer aridi;Rhizobium sp. H41	Viruses[5];Caudovirales[5];Myoviridae[2];unclassified Podoviridae[1];Bastillevirus[1];unclassified Bastillevirus[1];Bacillus phage Janet[1]
DNAUV-7.616-50	7.616	50	5	5	4	0.8	PROKVIRUS	Caudovirales	Viruses[3];Caudovirales[3];Alphaproteobacteria[2];Rhizobiales[2];Synechococcus virus S-ESS1[1];Aureimonas[1];Mesorhizobium oceanicum[1]	Viruses;Caudovirales;Alphaproteobacteria;Rhizobiales;Synechococcus virus S-ESS1;Aureimonas;Mesorhizobium oceanicum	Viruses[3];Caudovirales[3];Podoviridae[1];unclassified Siphoviridae[1];Celeribacter phage P12053L[1]
DNAUV-16.566-137	16.566	137	12	12	10	0.833333	PROKVIRUS	Caudovirales	Viruses[7];Caudovirales[4];Alphaproteobacteria[4];Rhizobiales[2];Teseptimavirus[1];unclassified Teseptimavirus[1];Clostridioides[1];Sphingobium sp. AP50[1];Rhizobium sp. 58[1]	Viruses;Caudovirales;Alphaproteobacteria;Rhizobiales;Teseptimavirus;unclassified Teseptimavirus;Clostridioides;Sphingobium sp. AP50;Rhizobium sp. 58	Viruses[7];Caudovirales[4];Skeletonema virus LDF-2015a[3];unclassified Ackermannviridae[1];Teseptimavirus[1];unclassified Teseptimavirus[1];Salmonella phage Vi06[1]
DNAUV-6.565-602	6.565	602	5	4	3	0.6	PROKVIRUS	Caudovirales	Viruses[2];Caudovirales[2];Alphaproteobacteria[2];Rhodobacterales[2];Rhodobacteraceae[2];Gemmobacter[1];Roseicitreum antarcticum[1]	Viruses;Caudovirales;Alphaproteobacteria;Rhodobacterales;Rhodobacteraceae;Gemmobacter;Roseicitreum antarcticum	Viruses[2];Caudovirales[2];Siphoviridae[1];unclassified Podoviridae[1];EBPR podovirus 2[1]
DNAUV-4.994-4646	4.994	4646	4	4	4	1	PROKVIRUS	Caudovirales	Viruses[2];Caudovirales[2];Alphaproteobacteria[2];Rhodobacterales[2];Rhodobacteraceae[2];Loktanella[1];unclassified Loktanella[1];Loktanella sp. 3ANDIMAR09[1]	Viruses;Caudovirales;Alphaproteobacteria;Rhodobacterales;Rhodobacteraceae;Loktanella;unclassified Loktanella;Loktanella sp. 3ANDIMAR09	Viruses[2];Caudovirales[2];Podoviridae[1];unclassified Siphoviridae[1];EBPR podovirus 2[1]
DNAUV-5.700-17	5.7	17	4	4	2	0.5	PROKVIRUS	Caudovirales	Viruses[2];Caudovirales[2];Alphaproteobacteria[2];Rhodobacterales[2];Rhodobacteraceae[2];Maritimibacter[1];Maritimibacter alkaliphilus[1]	Viruses;Caudovirales;Alphaproteobacteria;Rhodobacterales;Rhodobacteraceae;Maritimibacter;Maritimibacter alkaliphilus	Viruses[2];Caudovirales[2];Podoviridae[1];unclassified Myoviridae[1];Dunaliella viridis virus SI2[1]
DNAUV-9.069-15	9.069	15	6	6	6	1	PROKVIRUS	Caudovirales	Viruses[3];Caudovirales[3];Alphaproteobacteria[2];Rhodobacterales[2];Rhodobacteraceae[2];Rhodovulum[2];Rhodovulum sulfidophilum[2];Spirosoma[1];Spirosoma oryzae[1]	Viruses;Caudovirales;Alphaproteobacteria;Rhodobacterales;Rhodobacteraceae;Rhodovulum;Rhodovulum sulfidophilum;Spirosoma;Spirosoma oryzae	Viruses[3];Caudovirales[3];Siphoviridae[1];unclassified Myoviridae[1];Cyanophage P-RSM6[1];Pseudomonas phage PaMx74[1]
DNAUV-3.478-16	3.478	16	4	4	3	0.75	PROKVIRUS	Caudovirales	Viruses[2];Caudovirales[2];Alphaproteobacteria[2];Rhodobacterales[2];Rhodobacteraceae[2];Ruegeria[1];Rhodobacter johrii[1];Ruegeria sp. P4[1]	Viruses;Caudovirales;Alphaproteobacteria;Rhodobacterales;Rhodobacteraceae;Ruegeria;Rhodobacter johrii;Ruegeria sp. P4	Viruses[2];Caudovirales[2];Podoviridae[1];Roseobacter virus SIO1[1];Marinobacter phage PS3[1]
DNAUV-4.962-164	4.962	164	4	4	3	0.75	PROKVIRUS	Caudovirales	Viruses[2];Caudovirales[2];Alphaproteobacteria[2];Rhodobacterales[2];Rhodobacteraceae[2];Salinihabitans[1];Salinihabitans flavidus[1]	Viruses;Caudovirales;Alphaproteobacteria;Rhodobacterales;Rhodobacteraceae;Salinihabitans;Salinihabitans flavidus	Viruses[2];Caudovirales[2];Myoviridae[1];unclassified Myoviridae[1];Synechococcus phage S-SKS1[1]
DNAUV-20.871-258	20.871	258	15	14	11	0.733333	PROKVIRUS	Caudovirales	Viruses[7];Caudovirales[6];Alphaproteobacteria[4];unclassified Myoviridae[3];Bradyrhizobiaceae[2];Bradyrhizobium[2];Bradyrhizobium erythrophlei[1];unclassified Thermoactinomyces[1];Thermoactinomyces sp. DSM 45892[1]	Viruses;Caudovirales;Alphaproteobacteria;unclassified Myoviridae;Bradyrhizobiaceae;Bradyrhizobium;Bradyrhizobium erythrophlei;unclassified Thermoactinomyces;Thermoactinomyces sp. DSM 45892	Viruses[7];Caudovirales[6];Myoviridae[3];unclassified Myoviridae[3];Shewanella phage SppYZU01[2];Dinoroseobacter phage vB_DshS-R5C[1]
DNAUV-4.559-22	4.559	22	4	4	4	1	PROKVIRUS	Caudovirales	Viruses[2];Caudovirales[2];Alphaproteobacteria[2];unclassified Myoviridae[1];Paracoccus virus Shpa[1];Paracoccus phage Shpa[1];Salipiger aestuarii[1];Sphingobium sp. ba1[1]	Viruses;Caudovirales;Alphaproteobacteria;unclassified Myoviridae;Paracoccus virus Shpa;Paracoccus phage Shpa;Salipiger aestuarii;Sphingobium sp. ba1	Viruses[2];Caudovirales[2];Myoviridae[1];unclassified Myoviridae[1];Aurantimonas phage AmM-1[1];Paracoccus phage Shpa[1]
DNAUV-6.177-18	6.177	18	8	7	8	1	PROKVIRUS	Caudovirales	Viruses[4];Caudovirales[4];Alphaproteobacteria[3];unclassified Myoviridae[2];Rhodobacteraceae[2];Ruegeria[1];unclassified Mesorhizobium[1];Ruegeria sp. P4[1]	Viruses;Caudovirales;Alphaproteobacteria;unclassified Myoviridae;Rhodobacteraceae;Ruegeria;unclassified Mesorhizobium;Ruegeria sp. P4	Viruses[4];Caudovirales[4];Myoviridae[2];unclassified Myoviridae[2];Synechococcus phage Bellamy[1];Ralstonia phage RsoP1EGY[1]
DNAUV-5.565-203	5.565	203	6	6	5	0.833333	PROKVIRUS	Caudovirales	Viruses[3];Caudovirales[2];Alphaproteobacteria[2];unclassified Myoviridae[1];Synechococcus phage S-WAM1[1];Streptomycetaceae[1];Rhodovulum sulfidophilum[1];Streptomyces mutomycini[1]	Viruses;Caudovirales;Alphaproteobacteria;unclassified Myoviridae;Synechococcus phage S-WAM1;Streptomycetaceae;Rhodovulum sulfidophilum;Streptomyces mutomycini	Viruses[3];Caudovirales[2];Skeletonema virus LDF-2015a[1];unclassified Podoviridae[1];Synechococcus phage S-WAM1[1]
DNAUV-4.014-276	4.014	276	4	4	3	0.75	PROKVIRUS	Caudovirales	Viruses[2];Caudovirales[2];Alphaproteobacteria[2];unclassified Podoviridae[1];EBPR podovirus 2[1];Cohaesibacter[1];unclassified Ruegeria[1];Ruegeria sp. TM1040[1]	Viruses;Caudovirales;Alphaproteobacteria;unclassified Podoviridae;EBPR podovirus 2;Cohaesibacter;unclassified Ruegeria;Ruegeria sp. TM1040	Viruses[2];Caudovirales[2];Siphoviridae[1];unclassified Siphoviridae[1];Synechococcus phage S-LBS1[1]
DNAUV-6.021-220	6.021	220	7	7	6	0.857143	PROKVIRUS	Caudovirales	Viruses[4];Caudovirales[3];Alphaproteobacteria[3];unclassified Podoviridae[2];Rhodobacteraceae[2];Ruegeria[1];unclassified Ruegeria[1];Ruegeria sp. TM1040[1]	Viruses;Caudovirales;Alphaproteobacteria;unclassified Podoviridae;Rhodobacteraceae;Ruegeria;unclassified Ruegeria;Ruegeria sp. TM1040	Viruses[4];Caudovirales[3];Podoviridae[2];unclassified Podoviridae[2];Sinorhizobium phage phiM5[1]
DNAUV-7.193-31-V2	7.193	31	7	6	4	0.571429	PROKVIRUS	Caudovirales	Viruses[3];Caudovirales[3];Alphaproteobacteria[2];unclassified Siphoviridae[1];Acinetobacter virus LZ35[1];Acinetobacter phage LZ35[1];unclassified Oceanicola[1];Sphingobium sp. MI1205[1]	Viruses;Caudovirales;Alphaproteobacteria;unclassified Siphoviridae;Acinetobacter virus LZ35;Acinetobacter phage LZ35;unclassified Oceanicola;Sphingobium sp. MI1205	Viruses[3];Caudovirales[3];Podoviridae[1];Obolenskvirus[1];Synechococcus phage S-CBS4[1];Acinetobacter phage LZ35[1]
DNAUV-5.077-286	5.077	286	5	4	4	0.8	PROKVIRUS	Caudovirales	Viruses[2];Caudovirales[2];Betaproteobacteria[2];Burkholderiales[2];Comamonadaceae[2];Variovorax[2];Variovorax paradoxus[2]	Viruses;Caudovirales;Betaproteobacteria;Burkholderiales;Comamonadaceae;Variovorax;Variovorax paradoxus	Viruses[2];Caudovirales[2];Siphoviridae[1];unclassified Podoviridae[1];Roseobacter virus RDJL1[1];Roseobacter phage RDJL Phi 1[1]
DNAUV-4.329-139	4.329	139	4	4	4	1	PROKVIRUS	Caudovirales	Viruses[2];Caudovirales[2];Gammaproteobacteria[2];unclassified Ackermannviridae[1];Stenotrophomonas phage vB_SmaS-DLP_6[1];Alteromonas[1];unclassified Alteromonas[1];Alteromonas sp. TMED35[1]	Viruses;Caudovirales;Gammaproteobacteria;unclassified Ackermannviridae;Stenotrophomonas phage vB_SmaS-DLP_6;Alteromonas;unclassified Alteromonas;Alteromonas sp. TMED35	Viruses[2];Caudovirales[2];Ackermannviridae[1];unclassified Myoviridae[1];Stenotrophomonas phage vB_SmaS-DLP_6[1]
DNAUV-5.187-100	5.187	100	4	4	3	0.75	PROKVIRUS	Caudovirales	Viruses[2];Caudovirales[2];Gammaproteobacteria[2];unclassified Gammaproteobacteria[2];sulfur-oxidizing symbionts[2];Pseudomonas phage PA7[1]	Viruses;Caudovirales;Gammaproteobacteria;unclassified Gammaproteobacteria;sulfur-oxidizing symbionts;Pseudomonas phage PA7	Viruses[2];Caudovirales[2];Myoviridae[1];unclassified Siphoviridae[1];Idiomarinaceae phage Phi1M2-2[1];Pseudomonas phage PA7[1]
DNAUV-4.104-138	4.104	138	4	4	4	1	PROKVIRUS	Caudovirales	Viruses[2];Caudovirales[2];Gammaproteobacteria[2];unclassified Myoviridae[1];Moraxellaceae[1];Acinetobacter[1];Acinetobacter venetianus[1];Alteromonas sp. TMED35[1]	Viruses;Caudovirales;Gammaproteobacteria;unclassified Myoviridae;Moraxellaceae;Acinetobacter;Acinetobacter venetianus;Alteromonas sp. TMED35	Viruses[2];Caudovirales[2];Ackermannviridae[1];unclassified Myoviridae[1];Pelagibacter phage HTVC008M[1]
DNAUV-4.060-93	4.06	93	6	4	6	1	PROKVIRUS	Caudovirales	Viruses[2];Caudovirales[2];Gammaproteobacteria[2];unclassified Myoviridae[1];Pelagibacter phage HTVC008M[1];Salinisphaera[1];Neptunomonas antarctica[1]	Viruses;Caudovirales;Gammaproteobacteria;unclassified Myoviridae;Pelagibacter phage HTVC008M;Salinisphaera;Neptunomonas antarctica	Viruses[2];Caudovirales[2];Podoviridae[1];unclassified Podoviridae[1];Methylophilales phage HIM624-A[1]
DNAUV-7.259-20	7.259	20	4	4	3	0.75	PROKVIRUS	Caudovirales	Viruses[2];Caudovirales[2];Gammaproteobacteria[2];unclassified Myoviridae[1];Vibrio phage CKB-S1[1];Vibrio[1];Pluralibacter gergoviae[1];Vibrio alginolyticus[1]	Viruses;Caudovirales;Gammaproteobacteria;unclassified Myoviridae;Vibrio phage CKB-S1;Vibrio;Pluralibacter gergoviae;Vibrio alginolyticus	Viruses[2];Caudovirales[2];Podoviridae[1];unclassified Myoviridae[1];Vibrio phage CKB-S1[1]
DNAUV-48.934-1423	48.934	1423	41	40	31	0.756098	PROKVIRUS	Caudovirales	Viruses[21];Caudovirales[20];Gammaproteobacteria[11];unclassified Podoviridae[9];Cronobacter phage vB_CsaP_Ss1[7];Fangia[7];Fangia hongkongensis[7];Azospirillum sp. TSO5[1]	Viruses;Caudovirales;Gammaproteobacteria;unclassified Podoviridae;Cronobacter phage vB_CsaP_Ss1;Fangia;Fangia hongkongensis;Azospirillum sp. TSO5	Viruses[21];Caudovirales[20];Podoviridae[9];unclassified Podoviridae[9];Cronobacter phage vB_CsaP_Ss1[7];Pseudomonas phage SN[1]
DNAUV-6.598-32	6.598	32	4	4	4	1	PROKVIRUS	Caudovirales	Viruses[2];Caudovirales[2];Gammaproteobacteria[2];unclassified Podoviridae[1];Methylophilales phage HIM624-A[1];Vibrio[1];Vibrio harveyi group[1];Vibrio parahaemolyticus[1]	Viruses;Caudovirales;Gammaproteobacteria;unclassified Podoviridae;Methylophilales phage HIM624-A;Vibrio;Vibrio harveyi group;Vibrio parahaemolyticus	Viruses[2];Caudovirales[2];Podoviridae[1];unclassified Podoviridae[1];Ruegeria phage vB_RpoS-V10[1]
DNAUV-7.645-232	7.645	232	6	6	6	1	PROKVIRUS	Caudovirales	Viruses[3];Caudovirales[3];Gammaproteobacteria[2];unclassified Siphoviridae[1];EBPR podovirus 2[1];Pseudomonas[1];Rubripirellula[1];Oleiphilus sp. HI0130[1];Pseudomonas nitroreducens[1]	Viruses;Caudovirales;Gammaproteobacteria;unclassified Siphoviridae;EBPR podovirus 2;Pseudomonas;Rubripirellula;Oleiphilus sp. HI0130;Pseudomonas nitroreducens	Viruses[3];Caudovirales[3];Myoviridae[1];unclassified Siphoviridae[1];EBPR podovirus 2[1]
DNAUV-38.512-299	38.512	299	36	36	30	0.833333	PROKVIRUS	Caudovirales	Viruses[20];Caudovirales[20];Gammaproteobacteria[16];unclassified Siphoviridae[13];Enterobacteriaceae[4];Aeromonas[3];unclassified Aeromonas[2];Enterobacter roggenkampii[1]	Viruses;Caudovirales;Gammaproteobacteria;unclassified Siphoviridae;Enterobacteriaceae;Aeromonas;unclassified Aeromonas;Enterobacter roggenkampii	Viruses[20];Caudovirales[20];Siphoviridae[14];unclassified Siphoviridae[13];Vibrio phage 1.181.O._10N.286.46.C9[3];Enterobacteria phage JenP2[1]
DNAUV-6.455-14	6.455	14	6	4	3	0.5	PROKVIRUS	Caudovirales	Viruses[2];Caudovirales[2];Gammaproteobacteria[2];unclassified Siphoviridae[1];unclassified Marthavirus[1];Halomonas[1];Halomonas caseinilytica[1]	Viruses;Caudovirales;Gammaproteobacteria;unclassified Siphoviridae;unclassified Marthavirus;Halomonas;Halomonas caseinilytica	Viruses[2];Caudovirales[2];Myoviridae[1];Marthavirus[1];unclassified Marthavirus[1];Arthrobacter phage Timinator[1]
DNAUV-13.079-18	13.079	18	9	8	6	0.666667	PROKVIRUS	Caudovirales	Viruses[5];Caudovirales[5];Herelleviridae[3];Bacilli[2];Bacillales[2];Bacillaceae[2];Lysinibacillus[1];Helicobacter felis[1];Bacillus sp. FMQ74[1]	Viruses;Caudovirales;Herelleviridae;Bacilli;Bacillales;Bacillaceae;Lysinibacillus;Helicobacter felis;Bacillus sp. FMQ74	Viruses[5];Caudovirales[5];Herelleviridae[3];Spounavirinae[1];Agatevirus[1];Acinetobacter phage Ac42[1];Bacillus phage Bp8p-C[1]
DNAUV-3.713-11	3.713	11	2	2	1	0.5	PROKVIRUS	Caudovirales	Viruses[1];Caudovirales[1];Herelleviridae[1];Bastillevirinae[1];Agatevirus[1];Bacillus virus Bobb[1];Terrabacter[1];unclassified Terrabacter[1];Terrabacter sp. Root181[1]	Viruses;Caudovirales;Herelleviridae;Bastillevirinae;Agatevirus;Bacillus virus Bobb;Terrabacter;unclassified Terrabacter;Terrabacter sp. Root181	Viruses[1];Caudovirales[1];Herelleviridae[1];Bastillevirinae[1];Agatevirus[1];Bacillus virus Bobb[1];Bacillus phage Bobb[1]
DNAUV-5.164-153	5.164	153	5	5	4	0.8	PROKVIRUS	Caudovirales	Viruses[3];Caudovirales[3];Herelleviridae[2];Brockvirinae[1];Kochikohdavirus[1];Bacillus virus Spock[1];Enterococcus phage phiEF17H[1]	Viruses;Caudovirales;Herelleviridae;Brockvirinae;Kochikohdavirus;Bacillus virus Spock;Enterococcus phage phiEF17H	Viruses[3];Caudovirales[3];Herelleviridae[2];unclassified Siphoviridae[1];Kochikohdavirus[1];unclassified Kochikohdavirus[1];Enterococcus phage phiEF17H[1]
DNAUV-2.494-35	2.494	35	2	2	2	1	PROKVIRUS	Caudovirales	Viruses[1];Caudovirales[1];Herelleviridae[1];Jasinkavirinae[1];Pecentumvirus[1];Listeria virus LMTA34[1];Bacteroidaceae[1];Bacteroides[1];Bacteroides thetaiotaomicron[1]	Viruses;Caudovirales;Herelleviridae;Jasinkavirinae;Pecentumvirus;Listeria virus LMTA34;Bacteroidaceae;Bacteroides;Bacteroides thetaiotaomicron	Viruses[1];Caudovirales[1];Herelleviridae[1];Jasinkavirinae[1];Pecentumvirus[1];Listeria virus LMTA34[1];Listeria phage LMTA-34[1]
DNAUV-3.733-19	3.733	19	2	2	2	1	PROKVIRUS	Caudovirales	Viruses[1];Caudovirales[1];Herelleviridae[1];Jasinkavirinae[1];Pecentumvirus[1];Listeria virus LP083-2[1];Listeria phage LP-083-2[1];Aphanizomenon flos-aquae[1];Aphanizomenon flos-aquae WA102[1]	Viruses;Caudovirales;Herelleviridae;Jasinkavirinae;Pecentumvirus;Listeria virus LP083-2;Listeria phage LP-083-2;Aphanizomenon flos-aquae;Aphanizomenon flos-aquae WA102	Viruses[1];Caudovirales[1];Herelleviridae[1];Jasinkavirinae[1];Pecentumvirus[1];Listeria virus LP083-2[1];Listeria phage LP-083-2[1]
DNAUV-3.016-13	3.016	13	1	1	1	1	PROKVIRUS	Caudovirales	Viruses[1];Caudovirales[1];Herelleviridae[1];Spounavirinae[1];Okubovirus[1];Bacillus virus SPO1[1]	Viruses;Caudovirales;Herelleviridae;Spounavirinae;Okubovirus;Bacillus virus SPO1	Viruses[1];Caudovirales[1];Herelleviridae[1];Spounavirinae[1];Okubovirus[1];Bacillus virus SPO1[1]
DNAUV-2.315-7.7	2.315	7.7	1	1	1	1	PROKVIRUS	Caudovirales	Viruses[1];Caudovirales[1];Herelleviridae[1];Spounavirinae[1];Okubovirus[1];unclassified Okubovirus[1];Bacillus virus vB_BsuM-Goe2[1];Bacillus phage vB_BsuM-Goe2[1]	Viruses;Caudovirales;Herelleviridae;Spounavirinae;Okubovirus;unclassified Okubovirus;Bacillus virus vB_BsuM-Goe2;Bacillus phage vB_BsuM-Goe2	Viruses[1];Caudovirales[1];Herelleviridae[1];Spounavirinae[1];Okubovirus[1];unclassified Okubovirus[1];Bacillus virus vB_BsuM-Goe2[1];Bacillus phage vB_BsuM-Goe2[1]
DNAUV-4.122-13	4.122	13	2	1	1	0.5	PROKVIRUS	Caudovirales	Viruses[1];Caudovirales[1];Herelleviridae[1];Twortvirinae[1];Kayvirus[1];Staphylococcus virus SA12[1];Staphylococcus phage phiSA12[1]	Viruses;Caudovirales;Herelleviridae;Twortvirinae;Kayvirus;Staphylococcus virus SA12;Staphylococcus phage phiSA12	Viruses[1];Caudovirales[1];Herelleviridae[1];Twortvirinae[1];Kayvirus[1];Staphylococcus virus SA12[1];Staphylococcus phage phiSA12[1]
DNAUV-6.358-16	6.358	16	2	2	2	1	PROKVIRUS	Caudovirales	Viruses[1];Caudovirales[1];Herelleviridae[1];Twortvirinae[1];Sepunavirus[1];Staphylococcus virus IPLAC1C[1];Thermoanaerobacter[1];Thermoanaerobacter thermohydrosulfuricus[1]	Viruses;Caudovirales;Herelleviridae;Twortvirinae;Sepunavirus;Staphylococcus virus IPLAC1C;Thermoanaerobacter;Thermoanaerobacter thermohydrosulfuricus	Viruses[1];Caudovirales[1];Herelleviridae[1];Twortvirinae[1];Sepunavirus[1];Staphylococcus virus IPLAC1C[1];Staphylococcus phage phiIPLA-C1C[1]
DNAUV-2.074-10	2.074	10	2	1	1	0.5	PROKVIRUS	Caudovirales	Viruses[1];Caudovirales[1];Herelleviridae[1];Twortvirinae[1];Twortvirus[1];Staphylococcus virus Twort[1]	Viruses;Caudovirales;Herelleviridae;Twortvirinae;Twortvirus;Staphylococcus virus Twort	Viruses[1];Caudovirales[1];Herelleviridae[1];Twortvirinae[1];Twortvirus[1];Staphylococcus virus Twort[1]
DNAUV-2.293-12	2.293	12	2	2	1	0.5	PROKVIRUS	Caudovirales	Viruses[1];Caudovirales[1];Herelleviridae[1];unclassified Herelleviridae[1];Moraxellaceae[1];Moraxella[1];Moraxella boevrei[1]	Viruses;Caudovirales;Herelleviridae;unclassified Herelleviridae;Moraxellaceae;Moraxella;Moraxella boevrei	Viruses[1];Caudovirales[1];Herelleviridae[1];unclassified Herelleviridae[1];Lactobacillus phage LpeD[1]
DNAUV-2.353-70	2.353	70	2	2	2	1	PROKVIRUS	Caudovirales	Viruses[2];Caudovirales[2];Herelleviridae[1];unclassified Siphoviridae[1];Bequatrovirus[1];Bacillus virus Spock[1];Bacillus phage Spock[1]	Viruses;Caudovirales;Herelleviridae;unclassified Siphoviridae;Bequatrovirus;Bacillus virus Spock;Bacillus phage Spock	Viruses[2];Caudovirales[2];Siphoviridae[1];Bastillevirinae[1];Ruegeria phage vB_RpoS-V16[1];Bacillus virus Spock[1];Bacillus phage Spock[1]
DNAUV-2.242-6.6	2.242	6.6	3	3	3	1	PROKVIRUS	Caudovirales	Viruses[3];Caudovirales[3];Myoviridae[2];Abidjanvirus[1];Pseudomonas virus Ab18[1];Pseudomonas phage vB_PaeS_PAO1_Ab18[1]	Viruses;Caudovirales;Myoviridae;Abidjanvirus;Pseudomonas virus Ab18;Pseudomonas phage vB_PaeS_PAO1_Ab18	Viruses[3];Caudovirales[3];Myoviridae[2];Abidjanvirus[1];Pseudomonas virus Ab18[1];Pseudomonas phage vB_PaeS_PAO1_Ab18[1]
DNAUV-5.427-16	5.427	16	7	6	6	0.857143	PROKVIRUS	Caudovirales	Viruses[5];Caudovirales[4];Myoviridae[2];Acanthocystis turfacea chlorella virus 1[1];Sinorhizobium virus M12[1];Bathymodiolus platifrons methanotrophic gill symbiont[1]	Viruses;Caudovirales;Myoviridae;Acanthocystis turfacea chlorella virus 1;Sinorhizobium virus M12;Bathymodiolus platifrons methanotrophic gill symbiont	Viruses[5];Caudovirales[4];Myoviridae[2];Acanthocystis turfacea chlorella virus 1[1];Stenotrophomonas phage vB_SmaS-DLP_6[1];Sinorhizobium phage phiM12[1]
DNAUV-2.847-8.9	2.847	8.9	2	2	1	0.5	PROKVIRUS	Caudovirales	Viruses[1];Caudovirales[1];Myoviridae[1];Bacillus virus G[1];Flavobacteriia[1];Flavobacteriales[1];Flavobacteriaceae[1];Lacinutrix[1];unclassified Lacinutrix[1];Lacinutrix sp. Hel_I_90[1]	Viruses;Caudovirales;Myoviridae;Bacillus virus G;Flavobacteriia;Flavobacteriales;Flavobacteriaceae;Lacinutrix;unclassified Lacinutrix;Lacinutrix sp. Hel_I_90	Viruses[1];Caudovirales[1];Myoviridae[1];Bacillus virus G[1]
DNAUV-3.960-9.2	3.96	9.2	2	2	2	1	PROKVIRUS	Caudovirales	Viruses[1];Caudovirales[1];Myoviridae[1];Bacillus virus G[1];Pseudomonadaceae[1];Pseudomonas[1];Pseudomonas aeruginosa group[1];Pseudomonas aeruginosa[1]	Viruses;Caudovirales;Myoviridae;Bacillus virus G;Pseudomonadaceae;Pseudomonas;Pseudomonas aeruginosa group;Pseudomonas aeruginosa	Viruses[1];Caudovirales[1];Myoviridae[1];Bacillus virus G[1]
DNAUV-2.492-135	2.492	135	4	4	4	1	PROKVIRUS	Caudovirales	Viruses[2];Caudovirales[2];Myoviridae[1];Baltimorevirus[1];unclassified Baltimorevirus[1];unclassified Schizotequatrovirus[1];unclassified Marinobacter[1];Marinobacter sp. Z-F4-2[1]	Viruses;Caudovirales;Myoviridae;Baltimorevirus;unclassified Baltimorevirus;unclassified Schizotequatrovirus;unclassified Marinobacter;Marinobacter sp. Z-F4-2	Viruses[2];Caudovirales[2];Myoviridae[1];Baltimorevirus[1];Schizotequatrovirus[1];unclassified Schizotequatrovirus[1];Vibrio phage 1.081.O._10N.286.52.C2[1]
DNAUV-2.957-13	2.957	13	2	2	2	1	PROKVIRUS	Caudovirales	Viruses[2];Caudovirales[2];Myoviridae[1];Bastillevirinae[1];Bequatrovirus[1];unclassified Bequatrovirus[1];Bacillus phage Taffo16[1]	Viruses;Caudovirales;Myoviridae;Bastillevirinae;Bequatrovirus;unclassified Bequatrovirus;Bacillus phage Taffo16	Viruses[2];Caudovirales[2];Herelleviridae[1];unclassified Myoviridae[1];Vibrio phage helene 12B3[1];unclassified Bequatrovirus[1];Bacillus phage Taffo16[1]
DNAUV-2.300-13	2.3	13	2	1	1	0.5	PROKVIRUS	Caudovirales	Viruses[1];Caudovirales[1];Myoviridae[1];Bendigovirus[1];Gordonia virus GMA6[1];Gordonia phage GMA6[1]	Viruses;Caudovirales;Myoviridae;Bendigovirus;Gordonia virus GMA6;Gordonia phage GMA6	Viruses[1];Caudovirales[1];Myoviridae[1];Bendigovirus[1];Gordonia virus GMA6[1];Gordonia phage GMA6[1]
DNAUV-2.055-8.6	2.055	8.6	2	2	2	1	PROKVIRUS	Caudovirales	Viruses[2];Caudovirales[2];Myoviridae[2];Biquartavirus[1];unclassified Biquartavirus[1];Aeromonas phage L9-6[1]	Viruses;Caudovirales;Myoviridae;Biquartavirus;unclassified Biquartavirus;Aeromonas phage L9-6	Viruses[2];Caudovirales[2];Myoviridae[2];unclassified Myoviridae[1];Lake Baikal phage Baikal-20-5m-C28[1];Aeromonas phage L9-6[1]
DNAUV-2.706-19	2.706	19	1	1	1	1	PROKVIRUS	Caudovirales	Viruses[1];Caudovirales[1];Myoviridae[1];Busanvirus[1];Acidovorax virus ACP17[1];Acidovorax phage ACP17[1]	Viruses;Caudovirales;Myoviridae;Busanvirus;Acidovorax virus ACP17;Acidovorax phage ACP17	Viruses[1];Caudovirales[1];Myoviridae[1];Busanvirus[1];Acidovorax virus ACP17[1];Acidovorax phage ACP17[1]
DNAUV-6.447-17	6.447	17	2	2	2	1	PROKVIRUS	Caudovirales	Viruses[2];Caudovirales[2];Myoviridae[2];Chakrabartyvirus[1];Pseudomonas virus pf16[1];Pseudomonas phage pf16[1]	Viruses;Caudovirales;Myoviridae;Chakrabartyvirus;Pseudomonas virus pf16;Pseudomonas phage pf16	Viruses[2];Caudovirales[2];Myoviridae[2];Chakrabartyvirus[1];Synechococcus phage S-SSM4[1];Pseudomonas phage pf16[1]
DNAUV-2.357-33	2.357	33	1	1	1	1	PROKVIRUS	Caudovirales	Viruses[1];Caudovirales[1];Myoviridae[1];Chakrabartyvirus[1];Pseudomonas virus pf16[1];Pseudomonas phage pf16[1]	Viruses;Caudovirales;Myoviridae;Chakrabartyvirus;Pseudomonas virus pf16;Pseudomonas phage pf16	Viruses[1];Caudovirales[1];Myoviridae[1];Chakrabartyvirus[1];Pseudomonas virus pf16[1];Pseudomonas phage pf16[1]
DNAUV-2.788-87	2.788	87	1	1	1	1	PROKVIRUS	Caudovirales	Viruses[1];Caudovirales[1];Myoviridae[1];Chakrabartyvirus[1];Pseudomonas virus pf16[1];Pseudomonas phage pf16[1]	Viruses;Caudovirales;Myoviridae;Chakrabartyvirus;Pseudomonas virus pf16;Pseudomonas phage pf16	Viruses[1];Caudovirales[1];Myoviridae[1];Chakrabartyvirus[1];Pseudomonas virus pf16[1];Pseudomonas phage pf16[1]
DNAUV-3.452-31	3.452	31	4	4	4	1	PROKVIRUS	Caudovirales	Viruses[2];Caudovirales[2];Myoviridae[2];Cyanobacteria[2];Synechococcales[2];Synechococcaceae[2];Synechococcus[2];unclassified Synechococcus[2];Synechococcus sp. TMED187[2]	Viruses;Caudovirales;Myoviridae;Cyanobacteria;Synechococcales;Synechococcaceae;Synechococcus;unclassified Synechococcus;Synechococcus sp. TMED187	Viruses[2];Caudovirales[2];Myoviridae[2];Chakrabartyvirus[1];Pelagibacter phage HTVC008M[1];Pseudomonas phage pf16[1]
DNAUV-12.470-14	12.47	14	7	6	6	0.857143	PROKVIRUS	Caudovirales	Viruses[5];Caudovirales[5];Myoviridae[5];Emdodecavirus[3];Caulobacter phage Cr30[2];Sinorhizobium phage phiN3[1];Desulfovibrio[1];unclassified Desulfovibrio[1];Desulfovibrio sp. X2[1]	Viruses;Caudovirales;Myoviridae;Emdodecavirus;Caulobacter phage Cr30;Sinorhizobium phage phiN3;Desulfovibrio;unclassified Desulfovibrio;Desulfovibrio sp. X2	Viruses[5];Caudovirales[5];Myoviridae[5];Emdodecavirus[3];Caulobacter phage Cr30[2];Sinorhizobium phage phiN3[1]
DNAUV-7.373-19	7.373	19	5	5	5	1	PROKVIRUS	Caudovirales	Viruses[3];Caudovirales[2];Myoviridae[2];Emdodecavirus[1];Sinorhizobium virus M12[1];Brevirhabdus[1];Brevirhabdus pacifica[1];Runella[1];Runella slithyformis[1];Runella slithyformis DSM 19594[1]	Viruses;Caudovirales;Myoviridae;Emdodecavirus;Sinorhizobium virus M12;Brevirhabdus;Brevirhabdus pacifica;Runella;Runella slithyformis;Runella slithyformis DSM 19594	Viruses[3];Caudovirales[2];Myoviridae[2];Emdodecavirus[1];Hokovirus[1];Sinorhizobium phage phiM12[1]
DNAUV-4.379-32	4.379	32	4	4	3	0.75	PROKVIRUS	Caudovirales	Viruses[2];Caudovirales[2];Myoviridae[2];Emdodecavirus[1];Sinorhizobium virus M12[1];Rhizobium/Agrobacterium group[1];Rhizobium[1];unclassified Rhizobium[1];Rhizobium sp. Root651[1]	Viruses;Caudovirales;Myoviridae;Emdodecavirus;Sinorhizobium virus M12;Rhizobium/Agrobacterium group;Rhizobium;unclassified Rhizobium;Rhizobium sp. Root651	Viruses[2];Caudovirales[2];Myoviridae[2];unclassified Myoviridae[1];Sinorhizobium virus M12[1];Sinorhizobium phage phiM12[1]
DNAUV-2.954-15	2.954	15	4	4	4	1	PROKVIRUS	Caudovirales	Viruses[4];Caudovirales[4];Myoviridae[4];Emdodecavirus[3];Sinorhizobium virus M12[3];Sinorhizobium phage phiM12[3]	Viruses;Caudovirales;Myoviridae;Emdodecavirus;Sinorhizobium virus M12;Sinorhizobium phage phiM12	Viruses[4];Caudovirales[4];Myoviridae[4];Emdodecavirus[3];Sinorhizobium virus M12[3];Sinorhizobium phage phiM12[3]
DNAUV-2.127-11	2.127	11	1	1	1	1	PROKVIRUS	Caudovirales	Viruses[1];Caudovirales[1];Myoviridae[1];Emdodecavirus[1];Sinorhizobium virus M12[1];Sinorhizobium phage phiM12[1]	Viruses;Caudovirales;Myoviridae;Emdodecavirus;Sinorhizobium virus M12;Sinorhizobium phage phiM12	Viruses[1];Caudovirales[1];Myoviridae[1];Emdodecavirus[1];Sinorhizobium virus M12[1];Sinorhizobium phage phiM12[1]
DNAUV-6.324-16	6.324	16	5	4	4	0.8	PROKVIRUS	Caudovirales	Viruses[4];Caudovirales[4];Myoviridae[4];Emdodecavirus[4];Sinorhizobium virus M12[4];Sinorhizobium phage phiM12[4]	Viruses;Caudovirales;Myoviridae;Emdodecavirus;Sinorhizobium virus M12;Sinorhizobium phage phiM12	Viruses[4];Caudovirales[4];Myoviridae[4];Emdodecavirus[4];Sinorhizobium virus M12[4];Sinorhizobium phage phiM12[4]
DNAUV-19.264-18	19.264	18	22	19	17	0.772727	PROKVIRUS	Caudovirales	Viruses[10];Caudovirales[10];Myoviridae[4];Emdodecavirus[3];Sinorhizobium virus M12[3];Sinorhizobium phage phiM12[3];Dehalobacter[2];unclassified Dehalobacter[2];Dehalobacter sp. FTH1[2]	Viruses;Caudovirales;Myoviridae;Emdodecavirus;Sinorhizobium virus M12;Sinorhizobium phage phiM12;Dehalobacter;unclassified Dehalobacter;Dehalobacter sp. FTH1	Viruses[10];Caudovirales[10];Myoviridae[4];Emdodecavirus[3];Sinorhizobium virus M12[3];Sinorhizobium phage phiM12[3];Shigella phage SHFML-26[1]
DNAUV-6.290-15	6.29	15	1	1	1	1	PROKVIRUS	Caudovirales	Viruses[1];Caudovirales[1];Myoviridae[1];Emdodecavirus[1];Sinorhizobium virus N3[1];Sinorhizobium phage phiN3[1]	Viruses;Caudovirales;Myoviridae;Emdodecavirus;Sinorhizobium virus N3;Sinorhizobium phage phiN3	Viruses[1];Caudovirales[1];Myoviridae[1];Emdodecavirus[1];Sinorhizobium virus N3[1];Sinorhizobium phage phiN3[1]
DNAUV-6.963-18	6.963	18	1	1	1	1	PROKVIRUS	Caudovirales	Viruses[1];Caudovirales[1];Myoviridae[1];Emdodecavirus[1];Sinorhizobium virus N3[1];Sinorhizobium phage phiN3[1]	Viruses;Caudovirales;Myoviridae;Emdodecavirus;Sinorhizobium virus N3;Sinorhizobium phage phiN3	Viruses[1];Caudovirales[1];Myoviridae[1];Emdodecavirus[1];Sinorhizobium virus N3[1];Sinorhizobium phage phiN3[1]
DNAUV-2.987-14	2.987	14	3	3	2	0.666667	PROKVIRUS	Caudovirales	Viruses[2];Caudovirales[2];Myoviridae[1];Emdodecavirus[1];Sinorhizobium virus N3[1];Sinorhizobium phage phiN3[1];Magnetospira sp. QH-2[1]	Viruses;Caudovirales;Myoviridae;Emdodecavirus;Sinorhizobium virus N3;Sinorhizobium phage phiN3;Magnetospira sp. QH-2	Viruses[2];Caudovirales[2];Myoviridae[1];Emdodecavirus[1];Sinorhizobium virus N3[1];Sinorhizobium phage phiN3[1]
DNAUV-2.552-42	2.552	42	1	1	1	1	PROKVIRUS	Caudovirales	Viruses[1];Caudovirales[1];Myoviridae[1];Eneladusvirus[1];Serratia virus BF[1];Serratia phage BF[1]	Viruses;Caudovirales;Myoviridae;Eneladusvirus;Serratia virus BF;Serratia phage BF	Viruses[1];Caudovirales[1];Myoviridae[1];Eneladusvirus[1];Serratia virus BF[1];Serratia phage BF[1]
DNAUV-5.773-16	5.773	16	3	2	1	0.333333	PROKVIRUS	Caudovirales	Viruses[1];Caudovirales[1];Myoviridae[1];Eneladusvirus[1];Serratia virus BF[1];Serratia phage BF[1];Mesorhizobium amorphae[1]	Viruses;Caudovirales;Myoviridae;Eneladusvirus;Serratia virus BF;Serratia phage BF;Mesorhizobium amorphae	Viruses[1];Caudovirales[1];Myoviridae[1];Eneladusvirus[1];Serratia virus BF[1];Serratia phage BF[1]
DNAUV-3.034-258	3.034	258	2	2	2	1	PROKVIRUS	Caudovirales	Viruses[2];Caudovirales[2];Myoviridae[2];Eneladusvirus[1];unclassified Eneladusvirus[1];Cronobacter phage vB_CsaM_GAP32[1]	Viruses;Caudovirales;Myoviridae;Eneladusvirus;unclassified Eneladusvirus;Cronobacter phage vB_CsaM_GAP32	Viruses[2];Caudovirales[2];Myoviridae[2];Eneladusvirus[1];unclassified Eneladusvirus[1];Cronobacter phage vB_CsaM_GAP32[1]
DNAUV-3.201-27	3.201	27	2	2	2	1	PROKVIRUS	Caudovirales	Viruses[1];Caudovirales[1];Myoviridae[1];Eneladusvirus[1];unclassified Eneladusvirus[1];Cronobacter phage vB_CsaM_GAP32[1];Sinorhizobium[1];Sinorhizobium meliloti[1]	Viruses;Caudovirales;Myoviridae;Eneladusvirus;unclassified Eneladusvirus;Cronobacter phage vB_CsaM_GAP32;Sinorhizobium;Sinorhizobium meliloti	Viruses[1];Caudovirales[1];Myoviridae[1];Eneladusvirus[1];unclassified Eneladusvirus[1];Cronobacter phage vB_CsaM_GAP32[1]
DNAUV-11.383-1014	11.383	1014	3	3	3	1	PROKVIRUS	Caudovirales	Viruses[2];Caudovirales[2];Myoviridae[2];Eucampyvirinae[1];Fletchervirus[1];Campylobacter virus NCTC12673[1];Cytophagaceae[1];Spirosoma[1];Spirosoma luteum[1]	Viruses;Caudovirales;Myoviridae;Eucampyvirinae;Fletchervirus;Campylobacter virus NCTC12673;Cytophagaceae;Spirosoma;Spirosoma luteum	Viruses[2];Caudovirales[2];Myoviridae[2];unclassified Myoviridae[1];Fletchervirus[1];Campylobacter virus NCTC12673[1]
DNAUV-2.410-211	2.41	211	2	2	2	1	PROKVIRUS	Caudovirales	Viruses[1];Caudovirales[1];Myoviridae[1];Flaumdravirus[1];Pseudomonas virus KIL2[1];Pseudomonas phage vB_PsyM_KIL4[1];Rhodoferax fermentans[1]	Viruses;Caudovirales;Myoviridae;Flaumdravirus;Pseudomonas virus KIL2;Pseudomonas phage vB_PsyM_KIL4;Rhodoferax fermentans	Viruses[1];Caudovirales[1];Myoviridae[1];Flaumdravirus[1];Pseudomonas virus KIL2[1];Pseudomonas phage vB_PsyM_KIL4[1]
DNAUV-2.126-68	2.126	68	1	1	1	1	PROKVIRUS	Caudovirales	Viruses[1];Caudovirales[1];Myoviridae[1];Flaumdravirus[1];Pseudomonas virus KIL4[1];Pseudomonas phage vB_PsyM_KIL1[1]	Viruses;Caudovirales;Myoviridae;Flaumdravirus;Pseudomonas virus KIL4;Pseudomonas phage vB_PsyM_KIL1	Viruses[1];Caudovirales[1];Myoviridae[1];Flaumdravirus[1];Pseudomonas virus KIL4[1];Pseudomonas phage vB_PsyM_KIL1[1]
DNAUV-4.494-68	4.494	68	1	1	1	1	PROKVIRUS	Caudovirales	Viruses[1];Caudovirales[1];Myoviridae[1];Flaumdravirus[1];Pseudomonas virus KIL4[1];Pseudomonas phage vB_PsyM_KIL1[1]	Viruses;Caudovirales;Myoviridae;Flaumdravirus;Pseudomonas virus KIL4;Pseudomonas phage vB_PsyM_KIL1	Viruses[1];Caudovirales[1];Myoviridae[1];Flaumdravirus[1];Pseudomonas virus KIL4[1];Pseudomonas phage vB_PsyM_KIL1[1]
DNAUV-3.342-162	3.342	162	2	2	2	1	PROKVIRUS	Caudovirales	Viruses[2];Caudovirales[2];Myoviridae[1];Guernseyvirinae[1];Jerseyvirus[1];Salmonella virus SP101[1];Salmonella phage FSL SP-101[1]	Viruses;Caudovirales;Myoviridae;Guernseyvirinae;Jerseyvirus;Salmonella virus SP101;Salmonella phage FSL SP-101	Viruses[2];Caudovirales[2];Myoviridae[1];unclassified Myoviridae[1];Jerseyvirus[1];Salmonella virus SP101[1];Salmonella phage FSL SP-101[1]
DNAUV-2.631-110	2.631	110	2	2	2	1	PROKVIRUS	Caudovirales	Viruses[2];Caudovirales[2];Myoviridae[1];Inhavirus[1];Nonlabens virus P12024L[1];Nonlabens phage P12024L[1]	Viruses;Caudovirales;Myoviridae;Inhavirus;Nonlabens virus P12024L;Nonlabens phage P12024L	Viruses[2];Caudovirales[2];Siphoviridae[1];Inhavirus[1];Leptospira phage LE3[1];Nonlabens phage P12024L[1]
DNAUV-4.087-17	4.087	17	3	3	3	1	PROKVIRUS	Caudovirales	Viruses[2];Caudovirales[2];Myoviridae[1];Inhavirus[1];Pseudomonas virus PMW[1];Nonlabens phage P12024L[1];Flavobacteriaceae[1];Eudoraea[1];Eudoraea adriatica[1]	Viruses;Caudovirales;Myoviridae;Inhavirus;Pseudomonas virus PMW;Nonlabens phage P12024L;Flavobacteriaceae;Eudoraea;Eudoraea adriatica	Viruses[2];Caudovirales[2];Myoviridae[1];Plaisancevirus[1];Pseudomonas virus PMW[1];Pseudomonas phage phiPMW[1]
DNAUV-2.898-11	2.898	11	2	2	1	0.5	PROKVIRUS	Caudovirales	Viruses[1];Caudovirales[1];Myoviridae[1];Jedunavirus[1];Klebsiella virus KpV80[1];Klebsiella phage vB_KpnM_KpV52[1];Paraburkholderia phenazinium[1]	Viruses;Caudovirales;Myoviridae;Jedunavirus;Klebsiella virus KpV80;Klebsiella phage vB_KpnM_KpV52;Paraburkholderia phenazinium	Viruses[1];Caudovirales[1];Myoviridae[1];Jedunavirus[1];Klebsiella virus KpV80[1];Klebsiella phage vB_KpnM_KpV52[1]
DNAUV-3.138-11	3.138	11	2	2	2	1	PROKVIRUS	Caudovirales	Viruses[1];Caudovirales[1];Myoviridae[1];Jilinvirus[1];Escherichia virus ECOO78[1];Nocardiaceae[1];Rhodococcus[1];unclassified Rhodococcus[1];Rhodococcus sp. HS-D2[1]	Viruses;Caudovirales;Myoviridae;Jilinvirus;Escherichia virus ECOO78;Nocardiaceae;Rhodococcus;unclassified Rhodococcus;Rhodococcus sp. HS-D2	Viruses[1];Caudovirales[1];Myoviridae[1];Jilinvirus[1];Escherichia virus ECOO78[1];Escherichia phage vB_EcoM_ECOO78[1]
DNAUV-2.374-16	2.374	16	3	3	3	1	PROKVIRUS	Caudovirales	Viruses[2];Caudovirales[2];Myoviridae[1];Jilinvirus[1];unclassified Jilinvirus[1];Mycobacteriaceae[1];Mycobacteroides[1];Mycobacteroides abscessus[1]	Viruses;Caudovirales;Myoviridae;Jilinvirus;unclassified Jilinvirus;Mycobacteriaceae;Mycobacteroides;Mycobacteroides abscessus	Viruses[2];Caudovirales[2];Myoviridae[1];Jilinvirus[1];Vibrio phage 1.197.A._10N.286.54.F2[1];Ralstonia phage phiRSP[1]
DNAUV-5.308-10	5.308	10	5	5	4	0.8	PROKVIRUS	Caudovirales	Viruses[3];Caudovirales[3];Myoviridae[1];Lessievirus[1];Sphingobium virus Lacusarx[1];Sphingobium phage Lacusarx[1];Caballeronia fortuita[1];Blastomonas sp. CCH2-A2[1]	Viruses;Caudovirales;Myoviridae;Lessievirus;Sphingobium virus Lacusarx;Sphingobium phage Lacusarx;Caballeronia fortuita;Blastomonas sp. CCH2-A2	Viruses[3];Caudovirales[3];Siphoviridae[1];Lessievirus[1];Burkholderia virus Bcep22[1];Sphingobium phage Lacusarx[1]
DNAUV-2.313-43	2.313	43	1	1	1	1	PROKVIRUS	Caudovirales	Viruses[1];Caudovirales[1];Myoviridae[1];Machinavirus[1];unclassified Machinavirus[1];Erwinia phage vB_EamM_Caitlin[1]	Viruses;Caudovirales;Myoviridae;Machinavirus;unclassified Machinavirus;Erwinia phage vB_EamM_Caitlin	Viruses[1];Caudovirales[1];Myoviridae[1];Machinavirus[1];unclassified Machinavirus[1];Erwinia phage vB_EamM_Caitlin[1]
DNAUV-3.370-39	3.37	39	3	2	2	0.666667	PROKVIRUS	Caudovirales	Viruses[1];Caudovirales[1];Myoviridae[1];Machinavirus[1];unclassified Machinavirus[1];Leptospira[1];Leptospira licerasiae[1]	Viruses;Caudovirales;Myoviridae;Machinavirus;unclassified Machinavirus;Leptospira;Leptospira licerasiae	Viruses[1];Caudovirales[1];Myoviridae[1];Machinavirus[1];unclassified Machinavirus[1];Erwinia phage vB_EamM_Caitlin[1]
DNAUV-2.759-19	2.759	19	1	1	1	1	PROKVIRUS	Caudovirales	Viruses[1];Caudovirales[1];Myoviridae[1];Microcystis virus Ma-LMM01[1]	Viruses;Caudovirales;Myoviridae;Microcystis virus Ma-LMM01	Viruses[1];Caudovirales[1];Myoviridae[1];Microcystis virus Ma-LMM01[1]
DNAUV-4.172-45	4.172	45	3	3	3	1	PROKVIRUS	Caudovirales	Viruses[2];Caudovirales[2];Myoviridae[2];Mieseafarmvirus[1];Sinorhizobium virus M12[1];Ralstonia phage phiRSL1[1];Acinetobacter venetianus[1]	Viruses;Caudovirales;Myoviridae;Mieseafarmvirus;Sinorhizobium virus M12;Ralstonia phage phiRSL1;Acinetobacter venetianus	Viruses[2];Caudovirales[2];Myoviridae[2];Emdodecavirus[1];Sinorhizobium virus M12[1];Ralstonia phage phiRSL1[1]
DNAUV-2.593-11	2.593	11	3	3	3	1	PROKVIRUS	Caudovirales	Viruses[2];Caudovirales[2];Myoviridae[1];Nazgulvirus[1];Burkholderia virus BcepNazgul[1];Burkholderia phage BcepNazgul[1];Yersinia frederiksenii[1]	Viruses;Caudovirales;Myoviridae;Nazgulvirus;Burkholderia virus BcepNazgul;Burkholderia phage BcepNazgul;Yersinia frederiksenii	Viruses[2];Caudovirales[2];Siphoviridae[1];unclassified Siphoviridae[1];Caulobacter phage Sansa[1];Burkholderia phage BcepNazgul[1]
DNAUV-3.272-14	3.272	14	1	1	1	1	PROKVIRUS	Caudovirales	Viruses[1];Caudovirales[1];Myoviridae[1];Ounavirinae[1];Felixounavirus[1];unclassified Felixounavirus[1];Salmonella phage ST11[1]	Viruses;Caudovirales;Myoviridae;Ounavirinae;Felixounavirus;unclassified Felixounavirus;Salmonella phage ST11	Viruses[1];Caudovirales[1];Myoviridae[1];Ounavirinae[1];Felixounavirus[1];unclassified Felixounavirus[1];Salmonella phage ST11[1]
DNAUV-8.010-665	8.01	665	6	6	6	1	PROKVIRUS	Caudovirales	Viruses[6];Caudovirales[6];Myoviridae[6];Pakpunavirus[2];Pseudomonas virus PMW[2];Pseudomonas phage phiPMW[2]	Viruses;Caudovirales;Myoviridae;Pakpunavirus;Pseudomonas virus PMW;Pseudomonas phage phiPMW	Viruses[6];Caudovirales[6];Myoviridae[6];Pakpunavirus[2];Pseudomonas virus PMW[2];Pseudomonas phage phiPMW[2]
DNAUV-3.446-14	3.446	14	3	3	3	1	PROKVIRUS	Caudovirales	Viruses[2];Caudovirales[2];Myoviridae[2];Pakpunavirus[1];Pseudomonas virus Zigelbrucke[1];Vibrio[1];Vibrio harveyi group[1];Vibrio parahaemolyticus[1]	Viruses;Caudovirales;Myoviridae;Pakpunavirus;Pseudomonas virus Zigelbrucke;Vibrio;Vibrio harveyi group;Vibrio parahaemolyticus	Viruses[2];Caudovirales[2];Myoviridae[2];unclassified Myoviridae[1];Vibrio phage 1.161.O._10N.261.48.C5[1];Pseudomonas phage Zigelbrucke[1]
DNAUV-4.073-13	4.073	13	3	3	2	0.666667	PROKVIRUS	Caudovirales	Viruses[2];Caudovirales[2];Myoviridae[1];Phormidium virus WMP3[1];Bacillales[1];Bacillaceae[1];Bacillus[1];Bacillus canaveralius[1]	Viruses;Caudovirales;Myoviridae;Phormidium virus WMP3;Bacillales;Bacillaceae;Bacillus;Bacillus canaveralius	Viruses[2];Caudovirales[2];Myoviridae[1];Phormidium virus WMP3[1];Pelagibacter phage HTVC008M[1]
DNAUV-2.372-17	2.372	17	1	1	1	1	PROKVIRUS	Caudovirales	Viruses[1];Caudovirales[1];Myoviridae[1];Plaisancevirus[1];Pseudomonas virus PMW[1];Pseudomonas phage phiPMW[1]	Viruses;Caudovirales;Myoviridae;Plaisancevirus;Pseudomonas virus PMW;Pseudomonas phage phiPMW	Viruses[1];Caudovirales[1];Myoviridae[1];Plaisancevirus[1];Pseudomonas virus PMW[1];Pseudomonas phage phiPMW[1]
DNAUV-17.618-285	17.618	285	8	8	8	1	PROKVIRUS	Caudovirales	Viruses[7];Caudovirales[7];Myoviridae[7];Plaisancevirus[2];Pseudomonas virus PMW[2];Pseudomonas phage phiPMW[2];Escherichia coli[1]	Viruses;Caudovirales;Myoviridae;Plaisancevirus;Pseudomonas virus PMW;Pseudomonas phage phiPMW;Escherichia coli	Viruses[7];Caudovirales[7];Myoviridae[7];unclassified Myoviridae[2];Pseudomonas virus PMW[2];Pseudomonas phage phiPMW[2]
DNAUV-2.927-15	2.927	15	1	1	1	1	PROKVIRUS	Caudovirales	Viruses[1];Caudovirales[1];Myoviridae[1];Radnorvirus[1];Arthrobacter virus ArV1[1];Arthrobacter phage vB_ArtM-ArV1[1]	Viruses;Caudovirales;Myoviridae;Radnorvirus;Arthrobacter virus ArV1;Arthrobacter phage vB_ArtM-ArV1	Viruses[1];Caudovirales[1];Myoviridae[1];Radnorvirus[1];Arthrobacter virus ArV1[1];Arthrobacter phage vB_ArtM-ArV1[1]
DNAUV-2.156-19	2.156	19	1	1	1	1	PROKVIRUS	Caudovirales	Viruses[1];Caudovirales[1];Myoviridae[1];Ripduovirus[1];Ralstonia virus RP12[1];Ralstonia phage RP12[1]	Viruses;Caudovirales;Myoviridae;Ripduovirus;Ralstonia virus RP12;Ralstonia phage RP12	Viruses[1];Caudovirales[1];Myoviridae[1];Ripduovirus[1];Ralstonia virus RP12[1];Ralstonia phage RP12[1]
DNAUV-2.702-35	2.702	35	3	3	2	0.666667	PROKVIRUS	Caudovirales	Viruses[2];Caudovirales[2];Myoviridae[2];Tevenvirinae[1];Schizotequatrovirus[1];unclassified Schizotequatrovirus[1];Campylobacter[1];unclassified Campylobacter[1];Campylobacter sp. P0138[1]	Viruses;Caudovirales;Myoviridae;Tevenvirinae;Schizotequatrovirus;unclassified Schizotequatrovirus;Campylobacter;unclassified Campylobacter;Campylobacter sp. P0138	Viruses[2];Caudovirales[2];Myoviridae[2];unclassified Myoviridae[1];Vibrio phage RYC[1];unclassified Schizotequatrovirus[1];Vibrio phage 1.081.O._10N.286.52.C2[1]
DNAUV-3.215-68	3.215	68	2	2	1	0.5	PROKVIRUS	Caudovirales	Viruses[1];Caudovirales[1];Myoviridae[1];Tevenvirinae[1];Schizotequatrovirus[1];Vibrio virus nt1[1];unclassified Sphingomonas[1];Sphingomonas sp. Leaf30[1]	Viruses;Caudovirales;Myoviridae;Tevenvirinae;Schizotequatrovirus;Vibrio virus nt1;unclassified Sphingomonas;Sphingomonas sp. Leaf30	Viruses[1];Caudovirales[1];Myoviridae[1];Tevenvirinae[1];Schizotequatrovirus[1];Vibrio virus nt1[1];Vibrio phage nt-1[1]
DNAUV-5.988-20	5.988	20	3	2	3	1	PROKVIRUS	Caudovirales	Viruses[2];Caudovirales[2];Myoviridae[2];Tevenvirinae[1];Schizotequatrovirus[1];Vibrio virus nt1[1];Vibrio phage nt-1[1]	Viruses;Caudovirales;Myoviridae;Tevenvirinae;Schizotequatrovirus;Vibrio virus nt1;Vibrio phage nt-1	Viruses[2];Caudovirales[2];Myoviridae[2];unclassified Myoviridae[1];Synechococcus phage S-RIM2[1];Vibrio virus nt1[1];Vibrio phage nt-1[1]
DNAUV-4.564-14	4.564	14	2	1	1	0.5	PROKVIRUS	Caudovirales	Viruses[1];Caudovirales[1];Myoviridae[1];Tevenvirinae[1];Schizotequatrovirus[1];Vibrio virus nt1[1];Vibrio phage nt-1[1]	Viruses;Caudovirales;Myoviridae;Tevenvirinae;Schizotequatrovirus;Vibrio virus nt1;Vibrio phage nt-1	Viruses[1];Caudovirales[1];Myoviridae[1];Tevenvirinae[1];Schizotequatrovirus[1];Vibrio virus nt1[1];Vibrio phage nt-1[1]
DNAUV-24.214-21	24.214	21	21	21	18	0.857143	PROKVIRUS	Caudovirales	Viruses[14];Caudovirales[14];Myoviridae[11];Tevenvirinae[4];Stenotrophomonas phage vB_SmaS-DLP_6[3];unclassified Schizotequatrovirus[2];Desulfosarcina[1];unclassified Synechococcus[1];Synechococcus sp. TMED187[1];Weeksella sp. HMSC059D05[1]	Viruses;Caudovirales;Myoviridae;Tevenvirinae;Stenotrophomonas phage vB_SmaS-DLP_6;unclassified Schizotequatrovirus;Desulfosarcina;unclassified Synechococcus;Synechococcus sp. TMED187;Weeksella sp. HMSC059D05	Viruses[14];Caudovirales[14];Myoviridae[11];Tevenvirinae[4];Stenotrophomonas phage vB_SmaS-DLP_6[3];unclassified Schizotequatrovirus[2];Vibrio phage 1.081.O._10N.286.52.C2[1]
DNAUV-21.362-14	21.362	14	14	12	11	0.785714	PROKVIRUS	Caudovirales	Viruses[8];Caudovirales[8];Myoviridae[5];Tevenvirinae[3];Tequatrovirus[2];Vibrio virus nt1[1];Vibrio phage nt-1[1];Bdellovibrio sp. CG22_combo_CG10-13_8_21_14_all_39_27[1];Acaryochloris sp. CCMEE 5410[1]	Viruses;Caudovirales;Myoviridae;Tevenvirinae;Tequatrovirus;Vibrio virus nt1;Vibrio phage nt-1;Bdellovibrio sp. CG22_combo_CG10-13_8_21_14_all_39_27;Acaryochloris sp. CCMEE 5410	Viruses[8];Caudovirales[8];Myoviridae[5];Tevenvirinae[3];Tequatrovirus[2];unclassified Tequatrovirus[1];Vibrio phage nt-1[1]
DNAUV-2.078-9.4	2.078	9.4	1	1	1	1	PROKVIRUS	Caudovirales	Viruses[1];Caudovirales[1];Myoviridae[1];Tevenvirinae[1];unclassified Tevenvirinae[1];Acinetobacter phage vB_ApiM_fHyAci03[1]	Viruses;Caudovirales;Myoviridae;Tevenvirinae;unclassified Tevenvirinae;Acinetobacter phage vB_ApiM_fHyAci03	Viruses[1];Caudovirales[1];Myoviridae[1];Tevenvirinae[1];unclassified Tevenvirinae[1];Acinetobacter phage vB_ApiM_fHyAci03[1]
DNAUV-7.969-16	7.969	16	11	9	9	0.818182	PROKVIRUS	Caudovirales	Viruses[4];Caudovirales[4];Myoviridae[4];Tevenvirinae[2];unclassified Tevenvirinae[1];unclassified Jiaodavirus[1];Pezizomycotina[1];leotiomyceta[1];Arthropoda[1];Dothideomycetes[1];Dothideomycetidae[1];Crustacea[1];Mycosphaerellaceae[1];Pseudocercospora[1];Copepoda[1];Neocopepoda[1];Gymnoplea[1];Calanoida[1];Temoridae[1];Eurytemora[1];Eurytemora affinis[1]	Viruses;Caudovirales;Myoviridae;Tevenvirinae;unclassified Tevenvirinae;unclassified Jiaodavirus;Pezizomycotina;leotiomyceta;Arthropoda;Dothideomycetes;Dothideomycetidae;Crustacea;Mycosphaerellaceae;Pseudocercospora;Copepoda;Neocopepoda;Gymnoplea;Calanoida;Temoridae;Eurytemora;Eurytemora affinis	Viruses[4];Caudovirales[4];Myoviridae[4];Tevenvirinae[2];Jiaodavirus[1];unclassified Jiaodavirus[1];Klebsiella phage vB_KpnM_KpV477[1]
DNAUV-4.006-346	4.006	346	2	2	1	0.5	PROKVIRUS	Caudovirales	Viruses[1];Caudovirales[1];Myoviridae[1];Tevenvirinae[1];unclassified Tevenvirinae[1];Veillonellaceae[1];Massilibacillus[1];Massilibacillus massiliensis[1]	Viruses;Caudovirales;Myoviridae;Tevenvirinae;unclassified Tevenvirinae;Veillonellaceae;Massilibacillus;Massilibacillus massiliensis	Viruses[1];Caudovirales[1];Myoviridae[1];Tevenvirinae[1];unclassified Tevenvirinae[1];Aeromonas phage Ah1[1]
DNAUV-2.116-198	2.116	198	2	2	2	1	PROKVIRUS	Caudovirales	Viruses[2];Caudovirales[2];Myoviridae[2];Tevenvirinae[1];unclassified Tevenvirinae[1];Vibrio phage vB_VmeM-32[1]	Viruses;Caudovirales;Myoviridae;Tevenvirinae;unclassified Tevenvirinae;Vibrio phage vB_VmeM-32	Viruses[2];Caudovirales[2];Myoviridae[2];unclassified Myoviridae[1];unclassified Tevenvirinae[1];Vibrio phage vB_VmeM-32[1]
DNAUV-2.459-15	2.459	15	2	2	2	1	PROKVIRUS	Caudovirales	Viruses[1];Caudovirales[1];Myoviridae[1];Tevenvirinae[1];unclassified Tevenvirinae[1];Vibrio phage vB_VmeM-32[1];Acidovorax sp. ST3[1]	Viruses;Caudovirales;Myoviridae;Tevenvirinae;unclassified Tevenvirinae;Vibrio phage vB_VmeM-32;Acidovorax sp. ST3	Viruses[1];Caudovirales[1];Myoviridae[1];Tevenvirinae[1];unclassified Tevenvirinae[1];Vibrio phage vB_VmeM-32[1]
DNAUV-3.508-18	3.508	18	3	3	3	1	PROKVIRUS	Caudovirales	Viruses[3];Caudovirales[3];Myoviridae[3];Tevenvirinae[3];unclassified Tevenvirinae[2];Vibrio virus nt1[1];Vibrio phage nt-1[1]	Viruses;Caudovirales;Myoviridae;Tevenvirinae;unclassified Tevenvirinae;Vibrio virus nt1;Vibrio phage nt-1	Viruses[3];Caudovirales[3];Myoviridae[3];Tevenvirinae[3];unclassified Tevenvirinae[2];Serratia phage PS2[1];Vibrio phage nt-1[1]
DNAUV-2.849-14	2.849	14	2	2	2	1	PROKVIRUS	Caudovirales	Viruses[2];Caudovirales[2];Myoviridae[1];Thornevirus[1];Siminovitchvirus[1];Bacillus virus JL[1];Bacillus phage JL[1]	Viruses;Caudovirales;Myoviridae;Thornevirus;Siminovitchvirus;Bacillus virus JL;Bacillus phage JL	Viruses[2];Caudovirales[2];Herelleviridae[1];Thornevirus[1];Bacillus virus SP15[1];Bacillus phage SP-15[1];Bacillus phage JL[1]
DNAUV-4.043-11	4.043	11	3	2	2	0.666667	PROKVIRUS	Caudovirales	Viruses[1];Caudovirales[1];Myoviridae[1];Tijeunavirus[1];Tetrasphaera virus TJE1[1];Microvirga[1];unclassified Microvirga[1];Microvirga sp. BSC39[1]	Viruses;Caudovirales;Myoviridae;Tijeunavirus;Tetrasphaera virus TJE1;Microvirga;unclassified Microvirga;Microvirga sp. BSC39	Viruses[1];Caudovirales[1];Myoviridae[1];Tijeunavirus[1];Tetrasphaera virus TJE1[1];Tetrasphaera phage TJE1[1]
DNAUV-3.811-9.4	3.811	9.4	4	4	3	0.75	PROKVIRUS	Caudovirales	Viruses[2];Caudovirales[2];Myoviridae[2];Tulanevirus[1];Aeromonas virus Aes508[1];Aeromonas phage Aes508[1];Nitratireductor soli[1]	Viruses;Caudovirales;Myoviridae;Tulanevirus;Aeromonas virus Aes508;Aeromonas phage Aes508;Nitratireductor soli	Viruses[2];Caudovirales[2];Myoviridae[2];Tulanevirus[1];Lake Baikal phage Baikal-20-5m-C28[1];Aeromonas phage Aes508[1]
DNAUV-2.544-16	2.544	16	2	2	2	1	PROKVIRUS	Caudovirales	Viruses[2];Caudovirales[2];Myoviridae[1];unclassified Ackermannviridae[1];unclassified Tevenvirinae[1];Aeromonas phage PX29[1]	Viruses;Caudovirales;Myoviridae;unclassified Ackermannviridae;unclassified Tevenvirinae;Aeromonas phage PX29	Viruses[2];Caudovirales[2];Myoviridae[1];Tevenvirinae[1];unclassified Tevenvirinae[1];Aeromonas phage PX29[1]
DNAUV-6.702-23	6.702	23	7	4	3	0.428571	PROKVIRUS	Caudovirales	Viruses[2];Caudovirales[1];Myoviridae[1];unclassified Myoviridae[1];Acanthocystis turfacea Chlorella virus MN0810.1[1];Streptomycetaceae[1];Streptomyces[1];Streptomyces scabiei[1]	Viruses;Caudovirales;Myoviridae;unclassified Myoviridae;Acanthocystis turfacea Chlorella virus MN0810.1;Streptomycetaceae;Streptomyces;Streptomyces scabiei	Viruses[2];Caudovirales[1];Chlorovirus[1];unclassified Chlorovirus[1];Acanthocystis turfacea Chlorella virus MN0810.1[1]
DNAUV-10.612-16	10.612	16	6	6	5	0.833333	PROKVIRUS	Caudovirales	Viruses[3];Caudovirales[2];Myoviridae[2];unclassified Myoviridae[2];Acanthocystis turfacea Chlorella virus NTS-1[1];Oscillatoriales[1];Helicobacter[1];Limnoraphis[1];Helicobacter sp. MIT 14-3879[1]	Viruses;Caudovirales;Myoviridae;unclassified Myoviridae;Acanthocystis turfacea Chlorella virus NTS-1;Oscillatoriales;Helicobacter;Limnoraphis;Helicobacter sp. MIT 14-3879	Viruses[3];Caudovirales[2];Myoviridae[2];unclassified Myoviridae[2];Acanthocystis turfacea Chlorella virus NTS-1[1]
DNAUV-9.780-28	9.78	28	9	7	5	0.555556	PROKVIRUS	Caudovirales	Viruses[4];Caudovirales[4];Myoviridae[4];unclassified Myoviridae[2];Acidovorax virus ACP17[2];Acidovorax phage ACP17[2];Salinarchaeum[1];unclassified Salinarchaeum[1];Salinarchaeum sp. Harcht-Bsk1[1]	Viruses;Caudovirales;Myoviridae;unclassified Myoviridae;Acidovorax virus ACP17;Acidovorax phage ACP17;Salinarchaeum;unclassified Salinarchaeum;Salinarchaeum sp. Harcht-Bsk1	Viruses[4];Caudovirales[4];Myoviridae[4];Busanvirus[2];Acidovorax virus ACP17[2];Acidovorax phage ACP17[2]
DNAUV-4.326-307	4.326	307	3	3	3	1	PROKVIRUS	Caudovirales	Viruses[3];Caudovirales[3];Myoviridae[2];unclassified Myoviridae[2];Acinetobacter phage phiAC-1[1]	Viruses;Caudovirales;Myoviridae;unclassified Myoviridae;Acinetobacter phage phiAC-1	Viruses[3];Caudovirales[3];Myoviridae[2];unclassified Myoviridae[2];Pseudomonas phage TC6[1]
DNAUV-10.134-12	10.134	12	5	5	5	1	PROKVIRUS	Caudovirales	Viruses[4];Caudovirales[3];Myoviridae[3];unclassified Myoviridae[3];Aestuariivirgaceae[1];Aestuariivirga[1];Aestuariivirga litoralis[1]	Viruses;Caudovirales;Myoviridae;unclassified Myoviridae;Aestuariivirgaceae;Aestuariivirga;Aestuariivirga litoralis	Viruses[4];Caudovirales[3];Myoviridae[3];unclassified Myoviridae[3];Prochlorococcus phage P-SSM5[1]
DNAUV-8.457-19	8.457	19	10	8	8	0.8	PROKVIRUS	Caudovirales	Viruses[5];Caudovirales[5];Myoviridae[4];unclassified Myoviridae[3];Alteromonadaceae[2];Alteromonas[2];unclassified Alteromonas[2];Alteromonas sp. TMED35[2];Geomicrobium sp. JCM 19038[1]	Viruses;Caudovirales;Myoviridae;unclassified Myoviridae;Alteromonadaceae;Alteromonas;unclassified Alteromonas;Alteromonas sp. TMED35;Geomicrobium sp. JCM 19038	Viruses[5];Caudovirales[5];Myoviridae[4];unclassified Myoviridae[3];Ralstonia phage RSP15[1];Sinorhizobium phage phiN3[1]
DNAUV-2.630-7.2	2.63	7.2	2	2	2	1	PROKVIRUS	Caudovirales	Viruses[1];Caudovirales[1];Myoviridae[1];unclassified Myoviridae[1];Bacillales[1];Bacillaceae[1];Bacillus[1];Bacillus cereus group[1];Bacillus thuringiensis[1]	Viruses;Caudovirales;Myoviridae;unclassified Myoviridae;Bacillales;Bacillaceae;Bacillus;Bacillus cereus group;Bacillus thuringiensis	Viruses[1];Caudovirales[1];Myoviridae[1];unclassified Myoviridae[1];Pseudoalteromonas phage Maelstrom[1]
DNAUV-62.938-22	62.938	22	40	34	31	0.775	PROKVIRUS	Caudovirales	Viruses[19];Caudovirales[17];Myoviridae[10];unclassified Myoviridae[7];Bacillales[4];Bacillaceae[3];Bacillus[2];Bacillus cereus group[2];Bacillus thuringiensis[1];Nitrolancea hollandica[1];Nitrolancea hollandica Lb[1]	Viruses;Caudovirales;Myoviridae;unclassified Myoviridae;Bacillales;Bacillaceae;Bacillus;Bacillus cereus group;Bacillus thuringiensis;Nitrolancea hollandica;Nitrolancea hollandica Lb	Viruses[19];Caudovirales[17];Myoviridae[10];unclassified Myoviridae[7];Okubovirus[2];Bacillus virus JL[1];Bacillus phage JL[1]
DNAUV-2.909-11	2.909	11	2	2	2	1	PROKVIRUS	Caudovirales	Viruses[1];Caudovirales[1];Myoviridae[1];unclassified Myoviridae[1];Bacteroidia[1];Marinilabiliales[1];Marinilabiliaceae[1];Marinilabilia[1];Marinilabilia salmonicolor[1]	Viruses;Caudovirales;Myoviridae;unclassified Myoviridae;Bacteroidia;Marinilabiliales;Marinilabiliaceae;Marinilabilia;Marinilabilia salmonicolor	Viruses[1];Caudovirales[1];Myoviridae[1];unclassified Myoviridae[1];Synechococcus phage S-ShM2[1]
DNAUV-2.414-18	2.414	18	2	2	2	1	PROKVIRUS	Caudovirales	Viruses[2];Caudovirales[2];Myoviridae[2];unclassified Myoviridae[2];Bdellovibrio phage phi1422[2]	Viruses;Caudovirales;Myoviridae;unclassified Myoviridae;Bdellovibrio phage phi1422	Viruses[2];Caudovirales[2];Myoviridae[2];unclassified Myoviridae[2];Bdellovibrio phage phi1422[2]
DNAUV-4.279-19	4.279	19	2	2	2	1	PROKVIRUS	Caudovirales	Viruses[2];Caudovirales[2];Myoviridae[2];unclassified Myoviridae[2];Bdellovibrio phage phi1422[2]	Viruses;Caudovirales;Myoviridae;unclassified Myoviridae;Bdellovibrio phage phi1422	Viruses[2];Caudovirales[2];Myoviridae[2];unclassified Myoviridae[2];Bdellovibrio phage phi1422[2]
DNAUV-16.760-19	16.76	19	15	15	11	0.733333	PROKVIRUS	Caudovirales	Viruses[11];Caudovirales[11];Myoviridae[11];unclassified Myoviridae[11];Bdellovibrio phage phi1422[11];Acinetobacter[1];Streptomyces[1];Oceanobacillus arenosus[1];Streptomyces sp. 1222.2[1]	Viruses;Caudovirales;Myoviridae;unclassified Myoviridae;Bdellovibrio phage phi1422;Acinetobacter;Streptomyces;Oceanobacillus arenosus;Streptomyces sp. 1222.2	Viruses[11];Caudovirales[11];Myoviridae[11];unclassified Myoviridae[11];Bdellovibrio phage phi1422[11]
DNAUV-12.430-23	12.43	23	11	11	10	0.909091	PROKVIRUS	Caudovirales	Viruses[9];Caudovirales[9];Myoviridae[9];unclassified Myoviridae[9];Bdellovibrio phage phi1422[9];Gluconobacter[1];Alicyclobacillus[1];Alicyclobacillus vulcanalis[1]	Viruses;Caudovirales;Myoviridae;unclassified Myoviridae;Bdellovibrio phage phi1422;Gluconobacter;Alicyclobacillus;Alicyclobacillus vulcanalis	Viruses[9];Caudovirales[9];Myoviridae[9];unclassified Myoviridae[9];Bdellovibrio phage phi1422[9]
DNAUV-8.168-17	8.168	17	11	11	11	1	PROKVIRUS	Caudovirales	Viruses[10];Caudovirales[10];Myoviridae[10];unclassified Myoviridae[10];Bdellovibrio phage phi1422[10];Opitutaceae[1];Ereboglobus[1];Ereboglobus luteus[1]	Viruses;Caudovirales;Myoviridae;unclassified Myoviridae;Bdellovibrio phage phi1422;Opitutaceae;Ereboglobus;Ereboglobus luteus	Viruses[10];Caudovirales[10];Myoviridae[10];unclassified Myoviridae[10];Bdellovibrio phage phi1422[10]
DNAUV-5.748-14	5.748	14	3	3	3	1	PROKVIRUS	Caudovirales	Viruses[3];Caudovirales[3];Myoviridae[2];unclassified Myoviridae[2];Caulobacter phage Cr30[2]	Viruses;Caudovirales;Myoviridae;unclassified Myoviridae;Caulobacter phage Cr30	Viruses[3];Caudovirales[3];Myoviridae[2];unclassified Myoviridae[2];Caulobacter phage Cr30[2]
DNAUV-8.877-17	8.877	17	3	3	2	0.666667	PROKVIRUS	Caudovirales	Viruses[2];Caudovirales[2];Myoviridae[2];unclassified Myoviridae[2];Caulobacter phage Cr30[1];Desulfovibrionaceae[1];Bilophila[1];Bilophila wadsworthia[1]	Viruses;Caudovirales;Myoviridae;unclassified Myoviridae;Caulobacter phage Cr30;Desulfovibrionaceae;Bilophila;Bilophila wadsworthia	Viruses[2];Caudovirales[2];Myoviridae[2];unclassified Myoviridae[2];Synechococcus phage S-WAM1[1]
DNAUV-2.963-1699	2.963	1699	2	2	1	0.5	PROKVIRUS	Caudovirales	Viruses[1];Caudovirales[1];Myoviridae[1];unclassified Myoviridae[1];Caulobacter phage Cr30[1];Shewanella[1];Shewanella algae[1]	Viruses;Caudovirales;Myoviridae;unclassified Myoviridae;Caulobacter phage Cr30;Shewanella;Shewanella algae	Viruses[1];Caudovirales[1];Myoviridae[1];unclassified Myoviridae[1];Caulobacter phage Cr30[1]
DNAUV-2.175-9.2	2.175	9.2	2	2	2	1	PROKVIRUS	Caudovirales	Viruses[2];Caudovirales[2];Myoviridae[2];unclassified Myoviridae[2];Cellulophaga phage phi3ST:2[2]	Viruses;Caudovirales;Myoviridae;unclassified Myoviridae;Cellulophaga phage phi3ST:2	Viruses[2];Caudovirales[2];Myoviridae[2];unclassified Myoviridae[2];Cellulophaga phage phi3ST:2[2]
DNAUV-3.165-56	3.165	56	2	1	1	0.5	PROKVIRUS	Caudovirales	Viruses[1];Caudovirales[1];Myoviridae[1];unclassified Myoviridae[1];Cellulophaga phage phi3ST:2[1]	Viruses;Caudovirales;Myoviridae;unclassified Myoviridae;Cellulophaga phage phi3ST:2	Viruses[1];Caudovirales[1];Myoviridae[1];unclassified Myoviridae[1];Cellulophaga phage phi3ST:2[1]
DNAUV-51.550-178	51.55	178	50	48	43	0.86	PROKVIRUS	Caudovirales	Viruses[34];Caudovirales[34];Myoviridae[33];unclassified Myoviridae[33];Cellulophaga phage phiSM[25];Flavobacteriales[5];Flavobacteriaceae[5];Thalassospira sp. 11-3[4];unclassified Bacteroides[1];Aquimarina sp. AU58[1]	Viruses;Caudovirales;Myoviridae;unclassified Myoviridae;Cellulophaga phage phiSM;Flavobacteriales;Flavobacteriaceae;Thalassospira sp. 11-3;unclassified Bacteroides;Aquimarina sp. AU58	Viruses[34];Caudovirales[34];Myoviridae[33];unclassified Myoviridae[33];Cellulophaga phage phiSM[25];Nonlabens phage P12024L[1]
DNAUV-3.586-13	3.586	13	3	2	3	1	PROKVIRUS	Caudovirales	Viruses[1];Caudovirales[1];Myoviridae[1];unclassified Myoviridae[1];Clostridiales[1];Clostridiaceae[1];Alkaliphilus[1];Alkaliphilus oremlandii[1]	Viruses;Caudovirales;Myoviridae;unclassified Myoviridae;Clostridiales;Clostridiaceae;Alkaliphilus;Alkaliphilus oremlandii	Viruses[1];Caudovirales[1];Myoviridae[1];unclassified Myoviridae[1];Rhodothermus phage RM378[1]
DNAUV-3.274-85	3.274	85	3	3	2	0.666667	PROKVIRUS	Caudovirales	Viruses[2];Caudovirales[2];Myoviridae[1];unclassified Myoviridae[1];Cornellvirus[1];unclassified Cornellvirus[1];Salmonella virus VSiP[1]	Viruses;Caudovirales;Myoviridae;unclassified Myoviridae;Cornellvirus;unclassified Cornellvirus;Salmonella virus VSiP	Viruses[2];Caudovirales[2];Siphoviridae[1];Guernseyvirinae[1];Cornellvirus[1];unclassified Cornellvirus[1];Salmonella virus VSiP[1]
DNAUV-5.190-12	5.19	12	2	1	2	1	PROKVIRUS	Caudovirales	Viruses[1];Caudovirales[1];Myoviridae[1];unclassified Myoviridae[1];Cyanophage P-RSM6[1]	Viruses;Caudovirales;Myoviridae;unclassified Myoviridae;Cyanophage P-RSM6	Viruses[1];Caudovirales[1];Myoviridae[1];unclassified Myoviridae[1];Cyanophage P-RSM6[1]
DNAUV-3.976-9.8	3.976	9.8	4	4	4	1	PROKVIRUS	Caudovirales	Viruses[4];Caudovirales[4];Myoviridae[4];unclassified Myoviridae[4];Cyanophage P-TIM40[1]	Viruses;Caudovirales;Myoviridae;unclassified Myoviridae;Cyanophage P-TIM40	Viruses[4];Caudovirales[4];Myoviridae[4];unclassified Myoviridae[4];Synechococcus phage ACG-2014c[1]
DNAUV-2.153-15	2.153	15	2	2	2	1	PROKVIRUS	Caudovirales	Viruses[2];Caudovirales[2];Myoviridae[2];unclassified Myoviridae[2];Cyanophage P-TIM40[1]	Viruses;Caudovirales;Myoviridae;unclassified Myoviridae;Cyanophage P-TIM40	Viruses[2];Caudovirales[2];Myoviridae[2];unclassified Myoviridae[2];Cyanophage P-TIM40[1]
DNAUV-3.505-19	3.505	19	2	1	1	0.5	PROKVIRUS	Caudovirales	Viruses[1];Caudovirales[1];Myoviridae[1];unclassified Myoviridae[1];Cyanophage S-RIM12[1]	Viruses;Caudovirales;Myoviridae;unclassified Myoviridae;Cyanophage S-RIM12	Viruses[1];Caudovirales[1];Myoviridae[1];unclassified Myoviridae[1];Cyanophage S-RIM12[1]
DNAUV-3.766-534	3.766	534	1	1	1	1	PROKVIRUS	Caudovirales	Viruses[1];Caudovirales[1];Myoviridae[1];unclassified Myoviridae[1];Cyanophage S-RIM44[1]	Viruses;Caudovirales;Myoviridae;unclassified Myoviridae;Cyanophage S-RIM44	Viruses[1];Caudovirales[1];Myoviridae[1];unclassified Myoviridae[1];Cyanophage S-RIM44[1]
DNAUV-2.038-66	2.038	66	2	2	1	0.5	PROKVIRUS	Caudovirales	Viruses[1];Caudovirales[1];Myoviridae[1];unclassified Myoviridae[1];Cyanophage S-TIM5[1];Kiloniella[1];Kiloniella majae[1]	Viruses;Caudovirales;Myoviridae;unclassified Myoviridae;Cyanophage S-TIM5;Kiloniella;Kiloniella majae	Viruses[1];Caudovirales[1];Myoviridae[1];unclassified Myoviridae[1];Cyanophage S-TIM5[1]
DNAUV-8.897-1641	8.897	1641	3	2	2	0.666667	PROKVIRUS	Caudovirales	Viruses[1];Caudovirales[1];Myoviridae[1];unclassified Myoviridae[1];Deep-sea thermophilic phage D6E[1];Leptospira[1];Leptospira levettii[1]	Viruses;Caudovirales;Myoviridae;unclassified Myoviridae;Deep-sea thermophilic phage D6E;Leptospira;Leptospira levettii	Viruses[1];Caudovirales[1];Myoviridae[1];unclassified Myoviridae[1];Deep-sea thermophilic phage D6E[1]
DNAUV-11.419-18	11.419	18	17	10	14	0.823529	PROKVIRUS	Caudovirales	Viruses[6];Caudovirales[6];Myoviridae[4];unclassified Myoviridae[3];Dhakavirus[1];unclassified Zindervirus[1];Polaromonas naphthalenivorans[1];unclassified Synechococcus[1];Synechococcus sp. TMED187[1]	Viruses;Caudovirales;Myoviridae;unclassified Myoviridae;Dhakavirus;unclassified Zindervirus;Polaromonas naphthalenivorans;unclassified Synechococcus;Synechococcus sp. TMED187	Viruses[6];Caudovirales[6];Myoviridae[4];unclassified Myoviridae[3];Dhakavirus[1];unclassified Zindervirus[1];Enterobacteria phage vB_EcoM_IME341[1]
DNAUV-2.296-7.2	2.296	7.2	2	2	2	1	PROKVIRUS	Caudovirales	Viruses[1];Caudovirales[1];Myoviridae[1];unclassified Myoviridae[1];Enterobacteriaceae[1];Escherichia[1];Escherichia coli[1]	Viruses;Caudovirales;Myoviridae;unclassified Myoviridae;Enterobacteriaceae;Escherichia;Escherichia coli	Viruses[1];Caudovirales[1];Myoviridae[1];unclassified Myoviridae[1];Vibrio phage 1.170.O._10N.261.52.C3[1]
DNAUV-4.010-16	4.01	16	1	1	1	1	PROKVIRUS	Caudovirales	Viruses[1];Caudovirales[1];Myoviridae[1];unclassified Myoviridae[1];Erwinia phage Faunus[1]	Viruses;Caudovirales;Myoviridae;unclassified Myoviridae;Erwinia phage Faunus	Viruses[1];Caudovirales[1];Myoviridae[1];unclassified Myoviridae[1];Erwinia phage Faunus[1]
DNAUV-56.054-300	56.054	300	42	40	35	0.833333	PROKVIRUS	Caudovirales	Viruses[29];Caudovirales[29];Myoviridae[22];unclassified Myoviridae[13];Felixounavirus[3];Endozoicomonas[2];Pseudomonas fluorescens group[1];Pseudomonas sp. NBRC 111133[1];Criblamydia sequanensis CRIB-18[1]	Viruses;Caudovirales;Myoviridae;unclassified Myoviridae;Felixounavirus;Endozoicomonas;Pseudomonas fluorescens group;Pseudomonas sp. NBRC 111133;Criblamydia sequanensis CRIB-18	Viruses[29];Caudovirales[29];Myoviridae[22];unclassified Myoviridae[13];Felixounavirus[3];Salmonella virus SE1[1];Dickeya phage XF4[1]
DNAUV-2.009-128	2.009	128	3	3	3	1	PROKVIRUS	Caudovirales	Viruses[2];Caudovirales[2];Myoviridae[2];unclassified Myoviridae[1];Gelderlandvirus[1];Salmonella virus S16[1];Synechococcus[1];unclassified Synechococcus[1];Synechococcus sp. TMED187[1]	Viruses;Caudovirales;Myoviridae;unclassified Myoviridae;Gelderlandvirus;Salmonella virus S16;Synechococcus;unclassified Synechococcus;Synechococcus sp. TMED187	Viruses[2];Caudovirales[2];Myoviridae[2];Tevenvirinae[1];Gelderlandvirus[1];Salmonella virus S16[1];Salmonella phage vB_SenM-S16[1]
DNAUV-2.433-9.6	2.433	9.6	4	4	3	0.75	PROKVIRUS	Caudovirales	Viruses[3];Caudovirales[3];Myoviridae[3];unclassified Myoviridae[2];Karamvirus[1];Escherichia virus CC31[1];Enterobacter phage CC31[1];unclassified Megasphaera[1];Megasphaera sp. ASD88[1]	Viruses;Caudovirales;Myoviridae;unclassified Myoviridae;Karamvirus;Escherichia virus CC31;Enterobacter phage CC31;unclassified Megasphaera;Megasphaera sp. ASD88	Viruses[3];Caudovirales[3];Myoviridae[3];unclassified Myoviridae[2];Prochlorococcus phage P-SSM2[1];Escherichia virus CC31[1];Enterobacter phage CC31[1]
DNAUV-2.658-12	2.658	12	3	3	3	1	PROKVIRUS	Caudovirales	Viruses[3];Caudovirales[3];Myoviridae[3];unclassified Myoviridae[1];Klebsiella virus KpV52[1];Edwardsiella phage PEi21[1]	Viruses;Caudovirales;Myoviridae;unclassified Myoviridae;Klebsiella virus KpV52;Edwardsiella phage PEi21	Viruses[3];Caudovirales[3];Myoviridae[3];Yokohamavirus[1];Klebsiella virus KpV52[1];Klebsiella phage vB_KpnM_KpV79[1]
DNAUV-4.129-43	4.129	43	3	3	3	1	PROKVIRUS	Caudovirales	Viruses[3];Caudovirales[3];Myoviridae[2];unclassified Myoviridae[1];Klebsiella virus RaK2[1];Klebsiella phage vB_KleM_RaK2[1]	Viruses;Caudovirales;Myoviridae;unclassified Myoviridae;Klebsiella virus RaK2;Klebsiella phage vB_KleM_RaK2	Viruses[3];Caudovirales[3];Myoviridae[2];unclassified Myoviridae[1];Synechococcus phage S-SSM4[1];Klebsiella phage vB_KleM_RaK2[1]
DNAUV-20.101-21	20.101	21	13	11	12	0.923077	PROKVIRUS	Caudovirales	Viruses[7];Caudovirales[7];Myoviridae[7];unclassified Myoviridae[5];Krischvirus[1];Escherichia virus JSE[1];Thermus[1];Thermus antranikianii[1];Polaribacter porphyrae[1]	Viruses;Caudovirales;Myoviridae;unclassified Myoviridae;Krischvirus;Escherichia virus JSE;Thermus;Thermus antranikianii;Polaribacter porphyrae	Viruses[7];Caudovirales[7];Myoviridae[7];unclassified Myoviridae[5];Sphingomonas phage PAU[1];Escherichia virus JSE[1];Escherichia phage JSE[1]
DNAUV-2.805-12	2.805	12	3	3	3	1	PROKVIRUS	Caudovirales	Viruses[3];Caudovirales[3];Myoviridae[3];unclassified Myoviridae[3];Lake Baikal phage Baikal-20-5m-C28[3]	Viruses;Caudovirales;Myoviridae;unclassified Myoviridae;Lake Baikal phage Baikal-20-5m-C28	Viruses[3];Caudovirales[3];Myoviridae[3];unclassified Myoviridae[3];Lake Baikal phage Baikal-20-5m-C28[3]
DNAUV-3.453-18	3.453	18	3	3	3	1	PROKVIRUS	Caudovirales	Viruses[3];Caudovirales[3];Myoviridae[2];unclassified Myoviridae[2];Lake Baikal phage Baikal-20-5m-C28[1]	Viruses;Caudovirales;Myoviridae;unclassified Myoviridae;Lake Baikal phage Baikal-20-5m-C28	Viruses[3];Caudovirales[3];Myoviridae[2];unclassified Myoviridae[2];Caulobacter phage Cr30[1]
DNAUV-3.468-9.3	3.468	9.3	3	3	3	1	PROKVIRUS	Caudovirales	Viruses[3];Caudovirales[3];Myoviridae[3];unclassified Myoviridae[3];Lake Baikal phage Baikal-20-5m-C28[2]	Viruses;Caudovirales;Myoviridae;unclassified Myoviridae;Lake Baikal phage Baikal-20-5m-C28	Viruses[3];Caudovirales[3];Myoviridae[3];unclassified Myoviridae[3];Lake Baikal phage Baikal-20-5m-C28[2]
DNAUV-5.581-100	5.581	100	3	3	3	1	PROKVIRUS	Caudovirales	Viruses[3];Caudovirales[3];Myoviridae[2];unclassified Myoviridae[2];Lake Baikal phage Baikal-20-5m-C28[2]	Viruses;Caudovirales;Myoviridae;unclassified Myoviridae;Lake Baikal phage Baikal-20-5m-C28	Viruses[3];Caudovirales[3];Myoviridae[2];unclassified Myoviridae[2];Lake Baikal phage Baikal-20-5m-C28[2]
DNAUV-2.209-12-V2	2.209	12	2	2	2	1	PROKVIRUS	Caudovirales	Viruses[2];Caudovirales[2];Myoviridae[2];unclassified Myoviridae[2];Lake Baikal phage Baikal-20-5m-C28[2]	Viruses;Caudovirales;Myoviridae;unclassified Myoviridae;Lake Baikal phage Baikal-20-5m-C28	Viruses[2];Caudovirales[2];Myoviridae[2];unclassified Myoviridae[2];Lake Baikal phage Baikal-20-5m-C28[2]
DNAUV-5.879-30	5.879	30	5	4	4	0.8	PROKVIRUS	Caudovirales	Viruses[4];Caudovirales[4];Myoviridae[4];unclassified Myoviridae[4];Lake Baikal phage Baikal-20-5m-C28[4]	Viruses;Caudovirales;Myoviridae;unclassified Myoviridae;Lake Baikal phage Baikal-20-5m-C28	Viruses[4];Caudovirales[4];Myoviridae[4];unclassified Myoviridae[4];Lake Baikal phage Baikal-20-5m-C28[4]
DNAUV-2.013-7.8	2.013	7.8	3	2	2	0.666667	PROKVIRUS	Caudovirales	Viruses[2];Caudovirales[2];Myoviridae[2];unclassified Myoviridae[2];Lake Baikal phage Baikal-20-5m-C28[1]	Viruses;Caudovirales;Myoviridae;unclassified Myoviridae;Lake Baikal phage Baikal-20-5m-C28	Viruses[2];Caudovirales[2];Myoviridae[2];unclassified Myoviridae[2];Pelagibacter phage HTVC008M[1]
DNAUV-3.740-206	3.74	206	4	4	4	1	PROKVIRUS	Caudovirales	Viruses[4];Caudovirales[4];Myoviridae[4];unclassified Myoviridae[3];Lake Baikal phage Baikal-20-5m-C28[3];Acidovorax phage ACP17[1]	Viruses;Caudovirales;Myoviridae;unclassified Myoviridae;Lake Baikal phage Baikal-20-5m-C28;Acidovorax phage ACP17	Viruses[4];Caudovirales[4];Myoviridae[4];unclassified Myoviridae[3];Lake Baikal phage Baikal-20-5m-C28[3];Acidovorax phage ACP17[1]
DNAUV-4.412-143	4.412	143	4	4	4	1	PROKVIRUS	Caudovirales	Viruses[4];Caudovirales[4];Myoviridae[4];unclassified Myoviridae[3];Lake Baikal phage Baikal-20-5m-C28[3];Aeromonas phage Ah1[1]	Viruses;Caudovirales;Myoviridae;unclassified Myoviridae;Lake Baikal phage Baikal-20-5m-C28;Aeromonas phage Ah1	Viruses[4];Caudovirales[4];Myoviridae[4];unclassified Myoviridae[3];Lake Baikal phage Baikal-20-5m-C28[3];Aeromonas phage Ah1[1]
DNAUV-14.753-15	14.753	15	14	12	11	0.785714	PROKVIRUS	Caudovirales	Viruses[10];Caudovirales[10];Myoviridae[10];unclassified Myoviridae[9];Lake Baikal phage Baikal-20-5m-C28[7];Afipia[1];Helicobacter[1];Helicobacter salomonis[1]	Viruses;Caudovirales;Myoviridae;unclassified Myoviridae;Lake Baikal phage Baikal-20-5m-C28;Afipia;Helicobacter;Helicobacter salomonis	Viruses[10];Caudovirales[10];Myoviridae[10];unclassified Myoviridae[9];Lake Baikal phage Baikal-20-5m-C28[7];Acidovorax phage ACP17[1]
DNAUV-3.142-14	3.142	14	4	4	4	1	PROKVIRUS	Caudovirales	Viruses[3];Caudovirales[3];Myoviridae[3];unclassified Myoviridae[3];Lake Baikal phage Baikal-20-5m-C28[1];Bathymodiolus platifrons methanotrophic gill symbiont[1]	Viruses;Caudovirales;Myoviridae;unclassified Myoviridae;Lake Baikal phage Baikal-20-5m-C28;Bathymodiolus platifrons methanotrophic gill symbiont	Viruses[3];Caudovirales[3];Myoviridae[3];unclassified Myoviridae[3];Lake Baikal phage Baikal-20-5m-C28[1]
DNAUV-2.162-335	2.162	335	3	3	2	0.666667	PROKVIRUS	Caudovirales	Viruses[2];Caudovirales[2];Myoviridae[2];unclassified Myoviridae[2];Lake Baikal phage Baikal-20-5m-C28[2];Brucella[1];Brucella abortus[1];Brucella abortus LMN1[1]	Viruses;Caudovirales;Myoviridae;unclassified Myoviridae;Lake Baikal phage Baikal-20-5m-C28;Brucella;Brucella abortus;Brucella abortus LMN1	Viruses[2];Caudovirales[2];Myoviridae[2];unclassified Myoviridae[2];Lake Baikal phage Baikal-20-5m-C28[2]
DNAUV-3.036-11	3.036	11	5	4	5	1	PROKVIRUS	Caudovirales	Viruses[3];Caudovirales[3];Myoviridae[3];unclassified Myoviridae[3];Lake Baikal phage Baikal-20-5m-C28[1];Croceicoccus[1];Croceicoccus naphthovorans[1]	Viruses;Caudovirales;Myoviridae;unclassified Myoviridae;Lake Baikal phage Baikal-20-5m-C28;Croceicoccus;Croceicoccus naphthovorans	Viruses[3];Caudovirales[3];Myoviridae[3];unclassified Myoviridae[3];Prochlorococcus phage P-RSM4[1]
DNAUV-5.512-54	5.512	54	5	4	4	0.8	PROKVIRUS	Caudovirales	Viruses[4];Caudovirales[4];Myoviridae[3];unclassified Myoviridae[3];Lake Baikal phage Baikal-20-5m-C28[3];Enterococcus phage phiSHEF2[1]	Viruses;Caudovirales;Myoviridae;unclassified Myoviridae;Lake Baikal phage Baikal-20-5m-C28;Enterococcus phage phiSHEF2	Viruses[4];Caudovirales[4];Myoviridae[3];unclassified Myoviridae[3];Lake Baikal phage Baikal-20-5m-C28[3];Enterococcus phage phiSHEF2[1]
DNAUV-17.838-18	17.838	18	20	18	16	0.8	PROKVIRUS	Caudovirales	Viruses[11];Caudovirales[11];Myoviridae[8];unclassified Myoviridae[4];Lake Baikal phage Baikal-20-5m-C28[3];Escherichia virus Bp7[1];Dehalobacter[1];Achromatium sp. WMS3[1];Dehalobacter sp. FTH1[1]	Viruses;Caudovirales;Myoviridae;unclassified Myoviridae;Lake Baikal phage Baikal-20-5m-C28;Escherichia virus Bp7;Dehalobacter;Achromatium sp. WMS3;Dehalobacter sp. FTH1	Viruses[11];Caudovirales[11];Myoviridae[8];unclassified Myoviridae[4];Lake Baikal phage Baikal-20-5m-C28[3];Sinorhizobium phage phiN3[1];Enterobacteria phage Bp7[1]
DNAUV-6.502-63	6.502	63	7	6	5	0.714286	PROKVIRUS	Caudovirales	Viruses[4];Caudovirales[4];Myoviridae[4];unclassified Myoviridae[4];Lake Baikal phage Baikal-20-5m-C28[4];Flavobacteriales[1];Synechococcus[1];Myroides[1];Myroides guanonis[1]	Viruses;Caudovirales;Myoviridae;unclassified Myoviridae;Lake Baikal phage Baikal-20-5m-C28;Flavobacteriales;Synechococcus;Myroides;Myroides guanonis	Viruses[4];Caudovirales[4];Myoviridae[4];unclassified Myoviridae[4];Lake Baikal phage Baikal-20-5m-C28[4]
DNAUV-4.788-191	4.788	191	6	6	6	1	PROKVIRUS	Caudovirales	Viruses[4];Caudovirales[4];Myoviridae[4];unclassified Myoviridae[4];Lake Baikal phage Baikal-20-5m-C28[3];Golenkiniaceae[1];Synechococcus[1];Golenkinia longispicula[1];Synechococcus sp. TMED187[1]	Viruses;Caudovirales;Myoviridae;unclassified Myoviridae;Lake Baikal phage Baikal-20-5m-C28;Golenkiniaceae;Synechococcus;Golenkinia longispicula;Synechococcus sp. TMED187	Viruses[4];Caudovirales[4];Myoviridae[4];unclassified Myoviridae[4];Lake Baikal phage Baikal-20-5m-C28[3]
DNAUV-5.521-60	5.521	60	4	4	4	1	PROKVIRUS	Caudovirales	Viruses[4];Caudovirales[4];Myoviridae[4];unclassified Myoviridae[3];Lake Baikal phage Baikal-20-5m-C28[2];Sinorhizobium phage phiM12[1]	Viruses;Caudovirales;Myoviridae;unclassified Myoviridae;Lake Baikal phage Baikal-20-5m-C28;Sinorhizobium phage phiM12	Viruses[4];Caudovirales[4];Myoviridae[4];unclassified Myoviridae[3];Lake Baikal phage Baikal-20-5m-C28[2];Sinorhizobium phage phiM12[1]
DNAUV-33.599-56	33.599	56	26	23	23	0.884615	PROKVIRUS	Caudovirales	Viruses[20];Caudovirales[20];Myoviridae[20];unclassified Myoviridae[17];Lake Baikal phage Baikal-20-5m-C28[12];Sinorhizobium phage phiM12[2];unclassified Afipia[1];Helicobacter heilmannii[1];Alistipes timonensis[1]	Viruses;Caudovirales;Myoviridae;unclassified Myoviridae;Lake Baikal phage Baikal-20-5m-C28;Sinorhizobium phage phiM12;unclassified Afipia;Helicobacter heilmannii;Alistipes timonensis	Viruses[20];Caudovirales[20];Myoviridae[20];unclassified Myoviridae[17];Lake Baikal phage Baikal-20-5m-C28[12];Sinorhizobium phage phiM12[2]
DNAUV-4.271-15	4.271	15	4	4	4	1	PROKVIRUS	Caudovirales	Viruses[2];Caudovirales[2];Myoviridae[2];unclassified Myoviridae[2];Lake Baikal phage Baikal-20-5m-C28[2];Synechococcaceae[1];Synechococcus[1];Geobacillus stearothermophilus[1];Synechococcus sp. TMED187[1]	Viruses;Caudovirales;Myoviridae;unclassified Myoviridae;Lake Baikal phage Baikal-20-5m-C28;Synechococcaceae;Synechococcus;Geobacillus stearothermophilus;Synechococcus sp. TMED187	Viruses[2];Caudovirales[2];Myoviridae[2];unclassified Myoviridae[2];Lake Baikal phage Baikal-20-5m-C28[2]
DNAUV-4.663-398	4.663	398	5	5	5	1	PROKVIRUS	Caudovirales	Viruses[3];Caudovirales[3];Myoviridae[2];unclassified Myoviridae[2];Lake Baikal phage Baikal-20-5m-C28[2];Synechococcaceae[2];Synechococcus[2];unclassified Synechococcus[2];Synechococcus sp. TMED187[2]	Viruses;Caudovirales;Myoviridae;unclassified Myoviridae;Lake Baikal phage Baikal-20-5m-C28;Synechococcaceae;Synechococcus;unclassified Synechococcus;Synechococcus sp. TMED187	Viruses[3];Caudovirales[3];Myoviridae[2];unclassified Myoviridae[2];Lake Baikal phage Baikal-20-5m-C28[2];Salmonella phage FSL SP-062[1]
DNAUV-4.429-31	4.429	31	3	3	3	1	PROKVIRUS	Caudovirales	Viruses[2];Caudovirales[2];Myoviridae[2];unclassified Myoviridae[2];Lake Baikal phage Baikal-20-5m-C28[2];Synechococcaceae[1];Synechococcus[1];unclassified Synechococcus[1];Synechococcus sp. TMED187[1]	Viruses;Caudovirales;Myoviridae;unclassified Myoviridae;Lake Baikal phage Baikal-20-5m-C28;Synechococcaceae;Synechococcus;unclassified Synechococcus;Synechococcus sp. TMED187	Viruses[2];Caudovirales[2];Myoviridae[2];unclassified Myoviridae[2];Lake Baikal phage Baikal-20-5m-C28[2]
DNAUV-19.443-61	19.443	61	19	18	15	0.789474	PROKVIRUS	Caudovirales	Viruses[11];Caudovirales[11];Myoviridae[11];unclassified Myoviridae[11];Lake Baikal phage Baikal-20-5m-C28[7];Synechococcaceae[4];Synechococcus[4];unclassified Synechococcus[4];Synechococcus sp. TMED187[4]	Viruses;Caudovirales;Myoviridae;unclassified Myoviridae;Lake Baikal phage Baikal-20-5m-C28;Synechococcaceae;Synechococcus;unclassified Synechococcus;Synechococcus sp. TMED187	Viruses[11];Caudovirales[11];Myoviridae[11];unclassified Myoviridae[11];Lake Baikal phage Baikal-20-5m-C28[7]
DNAUV-68.024-31	68.024	31	63	57	55	0.873016	PROKVIRUS	Caudovirales	Viruses[39];Caudovirales[39];Myoviridae[35];unclassified Myoviridae[32];Lake Baikal phage Baikal-20-5m-C28[21];Synechococcaceae[8];Synechococcus[8];unclassified Synechococcus[8];Synechococcus sp. TMED187[8];Aureitalea sp. RR4-38[1]	Viruses;Caudovirales;Myoviridae;unclassified Myoviridae;Lake Baikal phage Baikal-20-5m-C28;Synechococcaceae;Synechococcus;unclassified Synechococcus;Synechococcus sp. TMED187;Aureitalea sp. RR4-38	Viruses[39];Caudovirales[39];Myoviridae[35];unclassified Myoviridae[32];Lake Baikal phage Baikal-20-5m-C28[21];Sinorhizobium phage phiM12[1]
DNAUV-2.939-16	2.939	16	4	4	3	0.75	PROKVIRUS	Caudovirales	Viruses[2];Caudovirales[2];Myoviridae[1];unclassified Myoviridae[1];Minwuiaceae[1];Minwuia[1];Histophilus somni[1]	Viruses;Caudovirales;Myoviridae;unclassified Myoviridae;Minwuiaceae;Minwuia;Histophilus somni	Viruses[2];Caudovirales[2];Ackermannviridae[1];unclassified Ackermannviridae[1];Stenotrophomonas phage IME-SM1[1]
DNAUV-85.908-43	85.908	43	70	69	59	0.842857	PROKVIRUS	Caudovirales	Viruses[39];Caudovirales[39];Myoviridae[34];unclassified Myoviridae[21];Mooglevirus[3];unclassified Mooglevirus[2];Escherichia coli[2];Simkania negevensis[1];Bacillus wiedmannii[1]	Viruses;Caudovirales;Myoviridae;unclassified Myoviridae;Mooglevirus;unclassified Mooglevirus;Escherichia coli;Simkania negevensis;Bacillus wiedmannii	Viruses[39];Caudovirales[39];Myoviridae[34];unclassified Myoviridae[21];Mooglevirus[3];Pseudomonas phage KPP10[2];Cronobacter phage CR8[1]
DNAUV-2.431-148	2.431	148	2	2	2	1	PROKVIRUS	Caudovirales	Viruses[1];Caudovirales[1];Myoviridae[1];unclassified Myoviridae[1];Nostocales[1];Aphanizomenonaceae[1];Aphanizomenon[1];Aphanizomenon flos-aquae[1];Aphanizomenon flos-aquae WA102[1]	Viruses;Caudovirales;Myoviridae;unclassified Myoviridae;Nostocales;Aphanizomenonaceae;Aphanizomenon;Aphanizomenon flos-aquae;Aphanizomenon flos-aquae WA102	Viruses[1];Caudovirales[1];Myoviridae[1];unclassified Myoviridae[1];Pseudoalteromonas phage H101[1]
DNAUV-2.714-97	2.714	97	2	2	2	1	PROKVIRUS	Caudovirales	Viruses[1];Caudovirales[1];Myoviridae[1];unclassified Myoviridae[1];Oxalobacteraceae[1];Oxalobacter[1];Oxalobacter formigenes[1]	Viruses;Caudovirales;Myoviridae;unclassified Myoviridae;Oxalobacteraceae;Oxalobacter;Oxalobacter formigenes	Viruses[1];Caudovirales[1];Myoviridae[1];unclassified Myoviridae[1];Tenacibaculum phage pT24[1]
DNAUV-2.324-6.2	2.324	6.2	3	3	3	1	PROKVIRUS	Caudovirales	Viruses[3];Caudovirales[3];Myoviridae[3];unclassified Myoviridae[3];Pelagibacter phage HTVC008M[1]	Viruses;Caudovirales;Myoviridae;unclassified Myoviridae;Pelagibacter phage HTVC008M	Viruses[3];Caudovirales[3];Myoviridae[3];unclassified Myoviridae[3];Lake Baikal phage Baikal-20-5m-C28[1]
DNAUV-2.317-8.2	2.317	8.2	1	1	1	1	PROKVIRUS	Caudovirales	Viruses[1];Caudovirales[1];Myoviridae[1];unclassified Myoviridae[1];Pelagibacter phage HTVC008M[1]	Viruses;Caudovirales;Myoviridae;unclassified Myoviridae;Pelagibacter phage HTVC008M	Viruses[1];Caudovirales[1];Myoviridae[1];unclassified Myoviridae[1];Pelagibacter phage HTVC008M[1]
DNAUV-34.354-18	34.354	18	32	29	28	0.875	PROKVIRUS	Caudovirales	Viruses[21];Caudovirales[21];Myoviridae[17];unclassified Myoviridae[10];Pelagibacter phage HTVC008M[4];Acidovorax phage ACP17[3];Vibrio harveyi group[1];Pseudomonas fluorescens[1];Corallococcus coralloides[1]	Viruses;Caudovirales;Myoviridae;unclassified Myoviridae;Pelagibacter phage HTVC008M;Acidovorax phage ACP17;Vibrio harveyi group;Pseudomonas fluorescens;Corallococcus coralloides	Viruses[21];Caudovirales[21];Myoviridae[17];unclassified Myoviridae[10];Pelagibacter phage HTVC008M[4];Acidovorax phage ACP17[3]
DNAUV-2.744-424	2.744	424	2	2	2	1	PROKVIRUS	Caudovirales	Viruses[1];Caudovirales[1];Myoviridae[1];unclassified Myoviridae[1];Pelagibacter phage HTVC008M[1];Bdellovibrio[1];Bdellovibrio bacteriovorus[1]	Viruses;Caudovirales;Myoviridae;unclassified Myoviridae;Pelagibacter phage HTVC008M;Bdellovibrio;Bdellovibrio bacteriovorus	Viruses[1];Caudovirales[1];Myoviridae[1];unclassified Myoviridae[1];Pelagibacter phage HTVC008M[1]
DNAUV-8.290-65	8.29	65	10	10	10	1	PROKVIRUS	Caudovirales	Viruses[8];Caudovirales[8];Myoviridae[8];unclassified Myoviridae[5];Pelagibacter phage HTVC008M[2];Campylobacter virus CPt10[1];unclassified Variovorax[1];Variovorax sp. WDL1[1]	Viruses;Caudovirales;Myoviridae;unclassified Myoviridae;Pelagibacter phage HTVC008M;Campylobacter virus CPt10;unclassified Variovorax;Variovorax sp. WDL1	Viruses[8];Caudovirales[8];Myoviridae[8];unclassified Myoviridae[5];Pelagibacter phage HTVC008M[2];Sinorhizobium phage phiM12[1]
DNAUV-2.170-25	2.17	25	3	3	3	1	PROKVIRUS	Caudovirales	Viruses[3];Caudovirales[3];Myoviridae[3];unclassified Myoviridae[2];Pelagibacter phage HTVC008M[2];Klebsiella virus Miro[1];Klebsiella phage Miro[1]	Viruses;Caudovirales;Myoviridae;unclassified Myoviridae;Pelagibacter phage HTVC008M;Klebsiella virus Miro;Klebsiella phage Miro	Viruses[3];Caudovirales[3];Myoviridae[3];unclassified Myoviridae[2];Pelagibacter phage HTVC008M[2];Klebsiella virus Miro[1];Klebsiella phage Miro[1]
DNAUV-147.430-52	147.43	52	121	119	100	0.826446	PROKVIRUS	Caudovirales	Viruses[71];Caudovirales[71];Myoviridae[53];unclassified Myoviridae[45];Pelagibacter phage HTVC008M[8];Pseudomonas[4];Paenibacillus[2];Pseudomonas aeruginosa[2];Pantoea stewartii subsp. stewartii DC283[1];Mariniflexile sp. TRM1-10[1]	Viruses;Caudovirales;Myoviridae;unclassified Myoviridae;Pelagibacter phage HTVC008M;Pseudomonas;Paenibacillus;Pseudomonas aeruginosa;Pantoea stewartii subsp. stewartii DC283;Mariniflexile sp. TRM1-10	Viruses[71];Caudovirales[71];Myoviridae[53];unclassified Myoviridae[45];Pelagibacter phage HTVC008M[8];Sinorhizobium phage phiM12[2]
DNAUV-2.807-39	2.807	39	2	2	2	1	PROKVIRUS	Caudovirales	Viruses[1];Caudovirales[1];Myoviridae[1];unclassified Myoviridae[1];Prochlorococcus phage P-TIM68[1];Aphanizomenonaceae[1];Aphanizomenon[1];Aphanizomenon flos-aquae[1];Aphanizomenon flos-aquae WA102[1]	Viruses;Caudovirales;Myoviridae;unclassified Myoviridae;Prochlorococcus phage P-TIM68;Aphanizomenonaceae;Aphanizomenon;Aphanizomenon flos-aquae;Aphanizomenon flos-aquae WA102	Viruses[1];Caudovirales[1];Myoviridae[1];unclassified Myoviridae[1];Prochlorococcus phage P-TIM68[1]
DNAUV-2.632-12	2.632	12	1	1	1	1	PROKVIRUS	Caudovirales	Viruses[1];Caudovirales[1];Myoviridae[1];unclassified Myoviridae[1];Pseudoalteromonas phage H101[1]	Viruses;Caudovirales;Myoviridae;unclassified Myoviridae;Pseudoalteromonas phage H101	Viruses[1];Caudovirales[1];Myoviridae[1];unclassified Myoviridae[1];Pseudoalteromonas phage H101[1]
DNAUV-5.208-611	5.208	611	3	3	2	0.666667	PROKVIRUS	Caudovirales	Viruses[2];Caudovirales[2];Myoviridae[2];unclassified Myoviridae[2];Pseudomonas phage ventosus[1];Aliiroseovarius[1];Aliiroseovarius pelagivivens[1]	Viruses;Caudovirales;Myoviridae;unclassified Myoviridae;Pseudomonas phage ventosus;Aliiroseovarius;Aliiroseovarius pelagivivens	Viruses[2];Caudovirales[2];Myoviridae[2];unclassified Myoviridae[2];Pseudoalteromonas phage PH357[1]
DNAUV-6.248-60	6.248	60	4	4	4	1	PROKVIRUS	Caudovirales	Viruses[3];Caudovirales[3];Myoviridae[3];unclassified Myoviridae[2];Pseudomonas virus pf16[1];Pseudomonas phage pf16[1];Synechococcus[1];unclassified Synechococcus[1];Synechococcus sp. TMED187[1]	Viruses;Caudovirales;Myoviridae;unclassified Myoviridae;Pseudomonas virus pf16;Pseudomonas phage pf16;Synechococcus;unclassified Synechococcus;Synechococcus sp. TMED187	Viruses[3];Caudovirales[3];Myoviridae[3];unclassified Myoviridae[2];Pelagibacter phage HTVC008M[1];Pseudomonas phage pf16[1]
DNAUV-5.647-111	5.647	111	4	4	3	0.75	PROKVIRUS	Caudovirales	Viruses[2];Caudovirales[2];Myoviridae[2];unclassified Myoviridae[1];Pseudomonas virus pf16[1];Pseudomonas phage pf16[1];Synechococcus[1];unclassified Synechococcus[1];Synechococcus sp. TMED187[1]	Viruses;Caudovirales;Myoviridae;unclassified Myoviridae;Pseudomonas virus pf16;Pseudomonas phage pf16;Synechococcus;unclassified Synechococcus;Synechococcus sp. TMED187	Viruses[2];Caudovirales[2];Myoviridae[2];Chakrabartyvirus[1];Pelagibacter phage HTVC008M[1];Pseudomonas phage pf16[1]
DNAUV-2.708-49	2.708	49	3	3	3	1	PROKVIRUS	Caudovirales	Viruses[2];Caudovirales[2];Myoviridae[2];unclassified Myoviridae[2];Psychrobacter phage pOW20-A[2];Altererythrobacter[1];unclassified Altererythrobacter[1];Altererythrobacter sp. HME9302[1]	Viruses;Caudovirales;Myoviridae;unclassified Myoviridae;Psychrobacter phage pOW20-A;Altererythrobacter;unclassified Altererythrobacter;Altererythrobacter sp. HME9302	Viruses[2];Caudovirales[2];Myoviridae[2];unclassified Myoviridae[2];Psychrobacter phage pOW20-A[2]
DNAUV-2.027-1520	2.027	1520	3	2	1	0.333333	PROKVIRUS	Caudovirales	Viruses[1];Caudovirales[1];Myoviridae[1];unclassified Myoviridae[1];Psychrobacter phage pOW20-A[1];Bdellovibrio[1];unclassified Bdellovibrio[1];Bdellovibrio sp. CG_4_9_14_3_um_filter_39_7[1]	Viruses;Caudovirales;Myoviridae;unclassified Myoviridae;Psychrobacter phage pOW20-A;Bdellovibrio;unclassified Bdellovibrio;Bdellovibrio sp. CG_4_9_14_3_um_filter_39_7	Viruses[1];Caudovirales[1];Myoviridae[1];unclassified Myoviridae[1];Psychrobacter phage pOW20-A[1]
DNAUV-5.787-380	5.787	380	3	3	3	1	PROKVIRUS	Caudovirales	Viruses[3];Caudovirales[3];Myoviridae[2];unclassified Myoviridae[2];Psychrobacter phage pOW20-A[2];Burkholderia phage vB_BceS_AH2[1]	Viruses;Caudovirales;Myoviridae;unclassified Myoviridae;Psychrobacter phage pOW20-A;Burkholderia phage vB_BceS_AH2	Viruses[3];Caudovirales[3];Myoviridae[2];unclassified Myoviridae[2];Psychrobacter phage pOW20-A[2];Burkholderia phage vB_BceS_AH2[1]
DNAUV-3.445-14	3.445	14	2	2	1	0.5	PROKVIRUS	Caudovirales	Viruses[1];Caudovirales[1];Myoviridae[1];unclassified Myoviridae[1];Rhizobiaceae[1];Rhizobium/Agrobacterium group[1];Rhizobium[1];unclassified Rhizobium[1];Rhizobium sp. Root149[1]	Viruses;Caudovirales;Myoviridae;unclassified Myoviridae;Rhizobiaceae;Rhizobium/Agrobacterium group;Rhizobium;unclassified Rhizobium;Rhizobium sp. Root149	Viruses[1];Caudovirales[1];Myoviridae[1];unclassified Myoviridae[1];Synechococcus phage S-SKS1[1]
DNAUV-9.325-79	9.325	79	16	16	16	1	PROKVIRUS	Caudovirales	Viruses[9];Caudovirales[9];Myoviridae[6];unclassified Myoviridae[5];Rhodobacteraceae[4];Aminobacter[2];Aminobacter aminovorans[1];Aminobacter sp. MSH1[1];Synechococcus sp. TMED187[1]	Viruses;Caudovirales;Myoviridae;unclassified Myoviridae;Rhodobacteraceae;Aminobacter;Aminobacter aminovorans;Aminobacter sp. MSH1;Synechococcus sp. TMED187	Viruses[9];Caudovirales[9];Myoviridae[6];unclassified Myoviridae[5];Puniceispirillum phage HMO-2011[2];Sinorhizobium phage phiN3[1]
DNAUV-4.565-49	4.565	49	4	4	4	1	PROKVIRUS	Caudovirales	Viruses[2];Caudovirales[2];Myoviridae[1];unclassified Myoviridae[1];Rhodobacteraceae[1];Leisingera[1];Leisingera methylohalidivorans[1];unclassified Synechococcus[1];Synechococcus sp. TMED187[1]	Viruses;Caudovirales;Myoviridae;unclassified Myoviridae;Rhodobacteraceae;Leisingera;Leisingera methylohalidivorans;unclassified Synechococcus;Synechococcus sp. TMED187	Viruses[2];Caudovirales[2];Myoviridae[1];unclassified Ackermannviridae[1];Stenotrophomonas phage vB_SmaS-DLP_6[1]
DNAUV-3.269-81	3.269	81	2	2	2	1	PROKVIRUS	Caudovirales	Viruses[1];Caudovirales[1];Myoviridae[1];unclassified Myoviridae[1];Rhodobacteraceae[1];Pararhodobacter[1];Pararhodobacter aggregans[1]	Viruses;Caudovirales;Myoviridae;unclassified Myoviridae;Rhodobacteraceae;Pararhodobacter;Pararhodobacter aggregans	Viruses[1];Caudovirales[1];Myoviridae[1];unclassified Myoviridae[1];Cyanophage P-RSM6[1]
DNAUV-3.616-8.3	3.616	8.3	2	2	2	1	PROKVIRUS	Caudovirales	Viruses[1];Caudovirales[1];Myoviridae[1];unclassified Myoviridae[1];Rhodobacteraceae[1];Phaeobacter[1];unclassified Phaeobacter[1];Phaeobacter sp. 11ANDIMAR09[1]	Viruses;Caudovirales;Myoviridae;unclassified Myoviridae;Rhodobacteraceae;Phaeobacter;unclassified Phaeobacter;Phaeobacter sp. 11ANDIMAR09	Viruses[1];Caudovirales[1];Myoviridae[1];unclassified Myoviridae[1];Xanthomonas phage XacN1[1]
DNAUV-2.110-106	2.11	106	2	2	2	1	PROKVIRUS	Caudovirales	Viruses[1];Caudovirales[1];Myoviridae[1];unclassified Myoviridae[1];Rhodospirillaceae[1];Thalassospira[1];unclassified Thalassospira[1];Thalassospira sp. 11-3[1]	Viruses;Caudovirales;Myoviridae;unclassified Myoviridae;Rhodospirillaceae;Thalassospira;unclassified Thalassospira;Thalassospira sp. 11-3	Viruses[1];Caudovirales[1];Myoviridae[1];unclassified Myoviridae[1];Cellulophaga phage phiSM[1]
DNAUV-3.005-191	3.005	191	2	2	2	1	PROKVIRUS	Caudovirales	Viruses[1];Caudovirales[1];Myoviridae[1];unclassified Myoviridae[1];Rhodothermus phage RM378[1];Galdieria[1];Galdieria sulphuraria[1]	Viruses;Caudovirales;Myoviridae;unclassified Myoviridae;Rhodothermus phage RM378;Galdieria;Galdieria sulphuraria	Viruses[1];Caudovirales[1];Myoviridae[1];unclassified Myoviridae[1];Rhodothermus phage RM378[1]
DNAUV-2.222-115	2.222	115	2	2	2	1	PROKVIRUS	Caudovirales	Viruses[2];Caudovirales[2];Myoviridae[1];unclassified Myoviridae[1];Salicola phage SCTP-2[1]	Viruses;Caudovirales;Myoviridae;unclassified Myoviridae;Salicola phage SCTP-2	Viruses[2];Caudovirales[2];Podoviridae[1];unclassified Myoviridae[1];Celeribacter phage P12053L[1]
DNAUV-2.381-12	2.381	12	1	1	1	1	PROKVIRUS	Caudovirales	Viruses[1];Caudovirales[1];Myoviridae[1];unclassified Myoviridae[1];Salicola phage SCTP-2[1]	Viruses;Caudovirales;Myoviridae;unclassified Myoviridae;Salicola phage SCTP-2	Viruses[1];Caudovirales[1];Myoviridae[1];unclassified Myoviridae[1];Salicola phage SCTP-2[1]
DNAUV-3.806-21	3.806	21	1	1	1	1	PROKVIRUS	Caudovirales	Viruses[1];Caudovirales[1];Myoviridae[1];unclassified Myoviridae[1];Salicola phage SCTP-2[1]	Viruses;Caudovirales;Myoviridae;unclassified Myoviridae;Salicola phage SCTP-2	Viruses[1];Caudovirales[1];Myoviridae[1];unclassified Myoviridae[1];Salicola phage SCTP-2[1]
DNAUV-2.531-1092	2.531	1092	2	2	2	1	PROKVIRUS	Caudovirales	Viruses[1];Caudovirales[1];Myoviridae[1];unclassified Myoviridae[1];Salinisphaeraceae[1];Salinisphaera[1];Salinisphaera hydrothermalis[1]	Viruses;Caudovirales;Myoviridae;unclassified Myoviridae;Salinisphaeraceae;Salinisphaera;Salinisphaera hydrothermalis	Viruses[1];Caudovirales[1];Myoviridae[1];unclassified Myoviridae[1];Acinetobacter phage phiAC-1[1]
DNAUV-5.178-43	5.178	43	4	4	4	1	PROKVIRUS	Caudovirales	Viruses[4];Caudovirales[4];Myoviridae[4];unclassified Myoviridae[3];Schizotequatrovirus[1];unclassified Schizotequatrovirus[1];Vibrio phage 1.081.O._10N.286.52.C2[1]	Viruses;Caudovirales;Myoviridae;unclassified Myoviridae;Schizotequatrovirus;unclassified Schizotequatrovirus;Vibrio phage 1.081.O._10N.286.52.C2	Viruses[4];Caudovirales[4];Myoviridae[4];unclassified Myoviridae[3];Vibrio phage 11895-B1[1];unclassified Schizotequatrovirus[1];Vibrio phage 1.081.O._10N.286.52.C2[1]
DNAUV-6.824-277	6.824	277	6	6	6	1	PROKVIRUS	Caudovirales	Viruses[6];Caudovirales[6];Myoviridae[6];unclassified Myoviridae[6];Shewanella phage SppYZU01[5]	Viruses;Caudovirales;Myoviridae;unclassified Myoviridae;Shewanella phage SppYZU01	Viruses[6];Caudovirales[6];Myoviridae[6];unclassified Myoviridae[6];Shewanella phage SppYZU01[5]
DNAUV-7.726-37	7.726	37	6	6	6	1	PROKVIRUS	Caudovirales	Viruses[6];Caudovirales[6];Myoviridae[6];unclassified Myoviridae[6];Shewanella phage SppYZU01[6]	Viruses;Caudovirales;Myoviridae;unclassified Myoviridae;Shewanella phage SppYZU01	Viruses[6];Caudovirales[6];Myoviridae[6];unclassified Myoviridae[6];Shewanella phage SppYZU01[6]
DNAUV-3.693-13	3.693	13	5	5	5	1	PROKVIRUS	Caudovirales	Viruses[5];Caudovirales[5];Myoviridae[5];unclassified Myoviridae[5];Shewanella phage SppYZU01[4]	Viruses;Caudovirales;Myoviridae;unclassified Myoviridae;Shewanella phage SppYZU01	Viruses[5];Caudovirales[5];Myoviridae[5];unclassified Myoviridae[5];Shewanella phage SppYZU01[4]
DNAUV-4.255-152	4.255	152	5	5	5	1	PROKVIRUS	Caudovirales	Viruses[5];Caudovirales[5];Myoviridae[5];unclassified Myoviridae[5];Shewanella phage SppYZU01[5]	Viruses;Caudovirales;Myoviridae;unclassified Myoviridae;Shewanella phage SppYZU01	Viruses[5];Caudovirales[5];Myoviridae[5];unclassified Myoviridae[5];Shewanella phage SppYZU01[5]
DNAUV-4.258-125	4.258	125	5	5	5	1	PROKVIRUS	Caudovirales	Viruses[5];Caudovirales[5];Myoviridae[5];unclassified Myoviridae[5];Shewanella phage SppYZU01[5]	Viruses;Caudovirales;Myoviridae;unclassified Myoviridae;Shewanella phage SppYZU01	Viruses[5];Caudovirales[5];Myoviridae[5];unclassified Myoviridae[5];Shewanella phage SppYZU01[5]
DNAUV-2.907-13	2.907	13	4	4	4	1	PROKVIRUS	Caudovirales	Viruses[4];Caudovirales[4];Myoviridae[4];unclassified Myoviridae[4];Shewanella phage SppYZU01[4]	Viruses;Caudovirales;Myoviridae;unclassified Myoviridae;Shewanella phage SppYZU01	Viruses[4];Caudovirales[4];Myoviridae[4];unclassified Myoviridae[4];Shewanella phage SppYZU01[4]
DNAUV-3.983-12	3.983	12	4	4	4	1	PROKVIRUS	Caudovirales	Viruses[4];Caudovirales[4];Myoviridae[4];unclassified Myoviridae[4];Shewanella phage SppYZU01[2]	Viruses;Caudovirales;Myoviridae;unclassified Myoviridae;Shewanella phage SppYZU01	Viruses[4];Caudovirales[4];Myoviridae[4];unclassified Myoviridae[4];Shewanella phage SppYZU01[2]
DNAUV-2.072-105	2.072	105	2	2	2	1	PROKVIRUS	Caudovirales	Viruses[2];Caudovirales[2];Myoviridae[2];unclassified Myoviridae[2];Shewanella phage SppYZU01[2]	Viruses;Caudovirales;Myoviridae;unclassified Myoviridae;Shewanella phage SppYZU01	Viruses[2];Caudovirales[2];Myoviridae[2];unclassified Myoviridae[2];Shewanella phage SppYZU01[2]
DNAUV-2.261-108	2.261	108	2	2	2	1	PROKVIRUS	Caudovirales	Viruses[2];Caudovirales[2];Myoviridae[2];unclassified Myoviridae[2];Shewanella phage SppYZU01[2]	Viruses;Caudovirales;Myoviridae;unclassified Myoviridae;Shewanella phage SppYZU01	Viruses[2];Caudovirales[2];Myoviridae[2];unclassified Myoviridae[2];Shewanella phage SppYZU01[2]
DNAUV-2.261-159	2.261	159	2	2	2	1	PROKVIRUS	Caudovirales	Viruses[2];Caudovirales[2];Myoviridae[2];unclassified Myoviridae[2];Shewanella phage SppYZU01[2]	Viruses;Caudovirales;Myoviridae;unclassified Myoviridae;Shewanella phage SppYZU01	Viruses[2];Caudovirales[2];Myoviridae[2];unclassified Myoviridae[2];Shewanella phage SppYZU01[2]
DNAUV-2.434-170	2.434	170	2	2	2	1	PROKVIRUS	Caudovirales	Viruses[2];Caudovirales[2];Myoviridae[2];unclassified Myoviridae[2];Shewanella phage SppYZU01[2]	Viruses;Caudovirales;Myoviridae;unclassified Myoviridae;Shewanella phage SppYZU01	Viruses[2];Caudovirales[2];Myoviridae[2];unclassified Myoviridae[2];Shewanella phage SppYZU01[2]
DNAUV-3.049-24	3.049	24	1	1	1	1	PROKVIRUS	Caudovirales	Viruses[1];Caudovirales[1];Myoviridae[1];unclassified Myoviridae[1];Shewanella phage SppYZU01[1]	Viruses;Caudovirales;Myoviridae;unclassified Myoviridae;Shewanella phage SppYZU01	Viruses[1];Caudovirales[1];Myoviridae[1];unclassified Myoviridae[1];Shewanella phage SppYZU01[1]
DNAUV-3.242-187	3.242	187	1	1	1	1	PROKVIRUS	Caudovirales	Viruses[1];Caudovirales[1];Myoviridae[1];unclassified Myoviridae[1];Shewanella phage SppYZU01[1]	Viruses;Caudovirales;Myoviridae;unclassified Myoviridae;Shewanella phage SppYZU01	Viruses[1];Caudovirales[1];Myoviridae[1];unclassified Myoviridae[1];Shewanella phage SppYZU01[1]
DNAUV-3.624-689	3.624	689	1	1	1	1	PROKVIRUS	Caudovirales	Viruses[1];Caudovirales[1];Myoviridae[1];unclassified Myoviridae[1];Shewanella phage SppYZU01[1]	Viruses;Caudovirales;Myoviridae;unclassified Myoviridae;Shewanella phage SppYZU01	Viruses[1];Caudovirales[1];Myoviridae[1];unclassified Myoviridae[1];Shewanella phage SppYZU01[1]
DNAUV-4.141-12	4.141	12	1	1	1	1	PROKVIRUS	Caudovirales	Viruses[1];Caudovirales[1];Myoviridae[1];unclassified Myoviridae[1];Shewanella phage SppYZU01[1]	Viruses;Caudovirales;Myoviridae;unclassified Myoviridae;Shewanella phage SppYZU01	Viruses[1];Caudovirales[1];Myoviridae[1];unclassified Myoviridae[1];Shewanella phage SppYZU01[1]
DNAUV-2.618-12	2.618	12	2	1	1	0.5	PROKVIRUS	Caudovirales	Viruses[1];Caudovirales[1];Myoviridae[1];unclassified Myoviridae[1];Shewanella phage SppYZU01[1]	Viruses;Caudovirales;Myoviridae;unclassified Myoviridae;Shewanella phage SppYZU01	Viruses[1];Caudovirales[1];Myoviridae[1];unclassified Myoviridae[1];Shewanella phage SppYZU01[1]
DNAUV-2.644-248	2.644	248	3	3	3	1	PROKVIRUS	Caudovirales	Viruses[2];Caudovirales[2];Myoviridae[2];unclassified Myoviridae[2];Shewanella phage SppYZU01[2];Bacillaceae[1];Bacillus[1];Bacillus subtilis group[1];Bacillus paralicheniformis[1]	Viruses;Caudovirales;Myoviridae;unclassified Myoviridae;Shewanella phage SppYZU01;Bacillaceae;Bacillus;Bacillus subtilis group;Bacillus paralicheniformis	Viruses[2];Caudovirales[2];Myoviridae[2];unclassified Myoviridae[2];Shewanella phage SppYZU01[2]
DNAUV-3.899-84	3.899	84	3	3	3	1	PROKVIRUS	Caudovirales	Viruses[2];Caudovirales[2];Myoviridae[1];unclassified Myoviridae[1];Shewanella phage SppYZU01[1];Burkholderia[1];Burkholderia cepacia complex[1];Burkholderia cenocepacia[1]	Viruses;Caudovirales;Myoviridae;unclassified Myoviridae;Shewanella phage SppYZU01;Burkholderia;Burkholderia cepacia complex;Burkholderia cenocepacia	Viruses[2];Caudovirales[2];Myoviridae[1];unclassified Podoviridae[1];Shewanella phage SppYZU01[1]
DNAUV-7.255-110	7.255	110	5	5	4	0.8	PROKVIRUS	Caudovirales	Viruses[3];Caudovirales[3];Myoviridae[2];unclassified Myoviridae[2];Shewanella phage SppYZU01[2];Endozoicomonas[1];Endozoicomonas atrinae[1]	Viruses;Caudovirales;Myoviridae;unclassified Myoviridae;Shewanella phage SppYZU01;Endozoicomonas;Endozoicomonas atrinae	Viruses[3];Caudovirales[3];Myoviridae[2];unclassified Myoviridae[2];Shewanella phage SppYZU01[2]
DNAUV-43.274-68	43.274	68	40	40	38	0.95	PROKVIRUS	Caudovirales	Viruses[35];Caudovirales[35];Myoviridae[34];unclassified Myoviridae[33];Shewanella phage SppYZU01[30];Fibrobacteraceae[1];Virgibacillus[1];Virgibacillus massiliensis[1];Fibrobacter sp. UWH8[1]	Viruses;Caudovirales;Myoviridae;unclassified Myoviridae;Shewanella phage SppYZU01;Fibrobacteraceae;Virgibacillus;Virgibacillus massiliensis;Fibrobacter sp. UWH8	Viruses[35];Caudovirales[35];Myoviridae[34];unclassified Myoviridae[33];Shewanella phage SppYZU01[30];Aeromonas phage CC2[1]
DNAUV-2.897-128	2.897	128	2	2	2	1	PROKVIRUS	Caudovirales	Viruses[1];Caudovirales[1];Myoviridae[1];unclassified Myoviridae[1];Shewanella phage SppYZU01[1];Ochrobactrum[1];Ochrobactrum oryzae[1]	Viruses;Caudovirales;Myoviridae;unclassified Myoviridae;Shewanella phage SppYZU01;Ochrobactrum;Ochrobactrum oryzae	Viruses[1];Caudovirales[1];Myoviridae[1];unclassified Myoviridae[1];Shewanella phage SppYZU01[1]
DNAUV-48.475-181	48.475	181	36	35	30	0.833333	PROKVIRUS	Caudovirales	Viruses[19];Caudovirales[19];Myoviridae[19];unclassified Myoviridae[19];Shewanella phage SppYZU01[12];Shewanella[1];Sphaerobacterineae[1];Rhizobium giardinii[1];Chondromyces crocatus[1];Gnathostomata[1];Teleostomi[1];Euteleostomi[1];Sarcopterygii[1];Dipnotetrapodomorpha[1];Tetrapoda[1];Amniota[1];Mammalia[1];Theria[1];Eutheria[1];Boreoeutheria[1];Euarchontoglires[1];Glires[1];Lagomorpha[1];Ochoto…	Viruses;Caudovirales;Myoviridae;unclassified Myoviridae;Shewanella phage SppYZU01;Shewanella;Sphaerobacterineae;Rhizobium giardinii;Chondromyces crocatus;Gnathostomata;Teleostomi;Euteleostomi;Sarcopterygii;Dipnotetrapodomorpha;Tetrapoda;Amniota;Mammalia;Theria;Eutheria;Boreoeutheria;Euarchontoglires;Glires;Lagomorpha;Ochotonidae;Ochotona;Ochotona princeps	Viruses[19];Caudovirales[19];Myoviridae[19];unclassified Myoviridae[19];Shewanella phage SppYZU01[12]
DNAUV-2.594-36	2.594	36	2	2	2	1	PROKVIRUS	Caudovirales	Viruses[1];Caudovirales[1];Myoviridae[1];unclassified Myoviridae[1];Shewanella phage SppYZU01[1];Thalassospira[1];Thalassospira xiamenensis[1]	Viruses;Caudovirales;Myoviridae;unclassified Myoviridae;Shewanella phage SppYZU01;Thalassospira;Thalassospira xiamenensis	Viruses[1];Caudovirales[1];Myoviridae[1];unclassified Myoviridae[1];Shewanella phage SppYZU01[1]
DNAUV-16.585-31	16.585	31	13	13	12	0.923077	PROKVIRUS	Caudovirales	Viruses[12];Caudovirales[12];Myoviridae[12];unclassified Myoviridae[12];Shewanella phage SppYZU01[9];Verrucomicrobiaceae[1];Haloferula[1];unclassified Haloferula[1];Haloferula sp. BvORR071[1]	Viruses;Caudovirales;Myoviridae;unclassified Myoviridae;Shewanella phage SppYZU01;Verrucomicrobiaceae;Haloferula;unclassified Haloferula;Haloferula sp. BvORR071	Viruses[12];Caudovirales[12];Myoviridae[12];unclassified Myoviridae[12];Shewanella phage SppYZU01[9]
DNAUV-2.360-8.7	2.36	8.7	3	3	3	1	PROKVIRUS	Caudovirales	Viruses[2];Caudovirales[2];Myoviridae[2];unclassified Myoviridae[2];Shewanella sp. phage 1/4[1];Escherichia[1];Escherichia coli[1]	Viruses;Caudovirales;Myoviridae;unclassified Myoviridae;Shewanella sp. phage 1/4;Escherichia;Escherichia coli	Viruses[2];Caudovirales[2];Myoviridae[2];unclassified Myoviridae[2];Vibrio phage RYC[1]
DNAUV-8.232-22	8.232	22	4	4	4	1	PROKVIRUS	Caudovirales	Viruses[3];Caudovirales[3];Myoviridae[3];unclassified Myoviridae[3];Shewanella sp. phage 1/4[1];Vibrio[1];Vibrio cholerae[1]	Viruses;Caudovirales;Myoviridae;unclassified Myoviridae;Shewanella sp. phage 1/4;Vibrio;Vibrio cholerae	Viruses[3];Caudovirales[3];Myoviridae[3];unclassified Myoviridae[3];Vibrio phage 1.193.O._10N.286.52.C6[1]
DNAUV-26.213-146	26.213	146	17	8	16	0.941176	PROKVIRUS	Caudovirales	Viruses[5];Caudovirales[5];Myoviridae[3];unclassified Myoviridae[2];Sinorhizobium virus M12[1];Enterococcus virus EF24C[1];Saccharothrix[1];Robiginitalea[1];Saccharothrix sp. ST-888[1];Robiginitalea biformata HTCC2501[1]	Viruses;Caudovirales;Myoviridae;unclassified Myoviridae;Sinorhizobium virus M12;Enterococcus virus EF24C;Saccharothrix;Robiginitalea;Saccharothrix sp. ST-888;Robiginitalea biformata HTCC2501	Viruses[5];Caudovirales[5];Myoviridae[3];unclassified Myoviridae[2];Kochikohdavirus[1];Enterococcus virus EF24C[1];Enterococcus phage EF24C[1]
DNAUV-8.856-17	8.856	17	7	7	7	1	PROKVIRUS	Caudovirales	Viruses[7];Caudovirales[7];Myoviridae[6];unclassified Myoviridae[5];Sinorhizobium virus M12[1];Sinorhizobium phage phiM12[1]	Viruses;Caudovirales;Myoviridae;unclassified Myoviridae;Sinorhizobium virus M12;Sinorhizobium phage phiM12	Viruses[7];Caudovirales[7];Myoviridae[6];unclassified Myoviridae[5];Lake Baikal phage Baikal-20-5m-C28[1];Sinorhizobium phage phiM12[1]
DNAUV-3.045-18	3.045	18	3	3	3	1	PROKVIRUS	Caudovirales	Viruses[3];Caudovirales[3];Myoviridae[3];unclassified Myoviridae[2];Sinorhizobium virus M12[1];Sinorhizobium phage phiM12[1]	Viruses;Caudovirales;Myoviridae;unclassified Myoviridae;Sinorhizobium virus M12;Sinorhizobium phage phiM12	Viruses[3];Caudovirales[3];Myoviridae[3];unclassified Myoviridae[2];Sinorhizobium virus M12[1];Sinorhizobium phage phiM12[1]
DNAUV-7.103-19	7.103	19	5	5	4	0.8	PROKVIRUS	Caudovirales	Viruses[4];Caudovirales[4];Myoviridae[3];unclassified Myoviridae[2];Sinorhizobium virus M12[1];Sinorhizobium phage phiM12[1];Bradyrhizobium japonicum[1]	Viruses;Caudovirales;Myoviridae;unclassified Myoviridae;Sinorhizobium virus M12;Sinorhizobium phage phiM12;Bradyrhizobium japonicum	Viruses[4];Caudovirales[4];Myoviridae[3];unclassified Myoviridae[2];Synechococcus phage Bellamy[1];Sinorhizobium phage phiM12[1]
DNAUV-24.776-121	24.776	121	27	23	17	0.62963	PROKVIRUS	Caudovirales	Viruses[15];Caudovirales[15];Myoviridae[11];unclassified Myoviridae[6];Sinorhizobium virus M12[4];Sinorhizobium phage phiM12[4];Flavobacteriaceae[1];unclassified Dehalobacter[1];Salmonella enterica subsp. enterica serovar Typhi[1]	Viruses;Caudovirales;Myoviridae;unclassified Myoviridae;Sinorhizobium virus M12;Sinorhizobium phage phiM12;Flavobacteriaceae;unclassified Dehalobacter;Salmonella enterica subsp. enterica serovar Typhi	Viruses[15];Caudovirales[15];Myoviridae[11];unclassified Myoviridae[6];Sinorhizobium virus M12[4];Sinorhizobium phage phiM12[4]
DNAUV-12.093-17	12.093	17	10	10	10	1	PROKVIRUS	Caudovirales	Viruses[9];Caudovirales[9];Myoviridae[8];unclassified Myoviridae[5];Sinorhizobium virus M12[2];Sinorhizobium phage phiM12[2];Geobacillus[1];Geobacillus stearothermophilus[1]	Viruses;Caudovirales;Myoviridae;unclassified Myoviridae;Sinorhizobium virus M12;Sinorhizobium phage phiM12;Geobacillus;Geobacillus stearothermophilus	Viruses[9];Caudovirales[9];Myoviridae[8];unclassified Myoviridae[5];Caulobacter phage Cr30[2];Sinorhizobium phage phiM12[2]
DNAUV-14.759-18	14.759	18	14	12	9	0.642857	PROKVIRUS	Caudovirales	Viruses[6];Caudovirales[6];Myoviridae[6];unclassified Myoviridae[3];Sinorhizobium virus M12[2];Sinorhizobium phage phiM12[2];Nitrosomonas nitrosa[1];Pseudomonas putida[1]	Viruses;Caudovirales;Myoviridae;unclassified Myoviridae;Sinorhizobium virus M12;Sinorhizobium phage phiM12;Nitrosomonas nitrosa;Pseudomonas putida	Viruses[6];Caudovirales[6];Myoviridae[6];unclassified Myoviridae[3];Sinorhizobium virus M12[2];Sinorhizobium phage phiM12[2]
DNAUV-7.932-20	7.932	20	9	9	9	1	PROKVIRUS	Caudovirales	Viruses[7];Caudovirales[7];Myoviridae[5];unclassified Myoviridae[3];Sinorhizobium virus M12[2];Sinorhizobium phage phiM12[2];unclassified Pseudoalteromonas[1];unclassified Phycisphaera[1];Phycisphaera sp. TMED151[1]	Viruses;Caudovirales;Myoviridae;unclassified Myoviridae;Sinorhizobium virus M12;Sinorhizobium phage phiM12;unclassified Pseudoalteromonas;unclassified Phycisphaera;Phycisphaera sp. TMED151	Viruses[7];Caudovirales[7];Myoviridae[5];unclassified Myoviridae[3];Sinorhizobium virus M12[2];Sinorhizobium phage phiM12[2]
DNAUV-2.144-189	2.144	189	2	2	2	1	PROKVIRUS	Caudovirales	Viruses[2];Caudovirales[2];Myoviridae[2];unclassified Myoviridae[1];Sinorhizobium virus M7[1];Sinorhizobium phage phiM7[1]	Viruses;Caudovirales;Myoviridae;unclassified Myoviridae;Sinorhizobium virus M7;Sinorhizobium phage phiM7	Viruses[2];Caudovirales[2];Myoviridae[2];Emdodecavirus[1];Lake Baikal phage Baikal-20-5m-C28[1];Sinorhizobium phage phiM7[1]
DNAUV-6.655-66	6.655	66	4	3	2	0.5	PROKVIRUS	Caudovirales	Viruses[2];Caudovirales[2];Myoviridae[2];unclassified Myoviridae[1];Sinorhizobium virus N3[1];Cellvibrio[1];unclassified Cellvibrio[1];Cellvibrio sp. 79[1]	Viruses;Caudovirales;Myoviridae;unclassified Myoviridae;Sinorhizobium virus N3;Cellvibrio;unclassified Cellvibrio;Cellvibrio sp. 79	Viruses[2];Caudovirales[2];Myoviridae[2];unclassified Myoviridae[1];Sinorhizobium virus N3[1];Sinorhizobium phage phiN3[1]
DNAUV-3.823-21	3.823	21	5	4	5	1	PROKVIRUS	Caudovirales	Viruses[4];Caudovirales[4];Myoviridae[3];unclassified Myoviridae[2];Sinorhizobium virus N3[1];Sinorhizobium phage phiN3[1]	Viruses;Caudovirales;Myoviridae;unclassified Myoviridae;Sinorhizobium virus N3;Sinorhizobium phage phiN3	Viruses[4];Caudovirales[4];Myoviridae[3];unclassified Myoviridae[2];Stenotrophomonas phage vB_SmaS-DLP_6[1];Sinorhizobium phage phiN3[1]
DNAUV-3.025-6.8	3.025	6.8	3	2	2	0.666667	PROKVIRUS	Caudovirales	Viruses[1];Caudovirales[1];Myoviridae[1];unclassified Myoviridae[1];Sphaerobacteridae[1];Sphaerobacterales[1];Sphaerobacterineae[1];Sphaerobacteraceae[1];Nitrolancea[1];Nitrolancea hollandica[1];Nitrolancea hollandica Lb[1]	Viruses;Caudovirales;Myoviridae;unclassified Myoviridae;Sphaerobacteridae;Sphaerobacterales;Sphaerobacterineae;Sphaerobacteraceae;Nitrolancea;Nitrolancea hollandica;Nitrolancea hollandica Lb	Viruses[1];Caudovirales[1];Myoviridae[1];unclassified Myoviridae[1];Deep-sea thermophilic phage D6E[1]
DNAUV-2.261-13-V2	2.261	13	1	1	1	1	PROKVIRUS	Caudovirales	Viruses[1];Caudovirales[1];Myoviridae[1];unclassified Myoviridae[1];Sphingomonas phage PAU[1]	Viruses;Caudovirales;Myoviridae;unclassified Myoviridae;Sphingomonas phage PAU	Viruses[1];Caudovirales[1];Myoviridae[1];unclassified Myoviridae[1];Sphingomonas phage PAU[1]
DNAUV-2.349-13	2.349	13	1	1	1	1	PROKVIRUS	Caudovirales	Viruses[1];Caudovirales[1];Myoviridae[1];unclassified Myoviridae[1];Sphingomonas phage PAU[1]	Viruses;Caudovirales;Myoviridae;unclassified Myoviridae;Sphingomonas phage PAU	Viruses[1];Caudovirales[1];Myoviridae[1];unclassified Myoviridae[1];Sphingomonas phage PAU[1]
DNAUV-2.455-12	2.455	12	1	1	1	1	PROKVIRUS	Caudovirales	Viruses[1];Caudovirales[1];Myoviridae[1];unclassified Myoviridae[1];Sphingomonas phage PAU[1]	Viruses;Caudovirales;Myoviridae;unclassified Myoviridae;Sphingomonas phage PAU	Viruses[1];Caudovirales[1];Myoviridae[1];unclassified Myoviridae[1];Sphingomonas phage PAU[1]
DNAUV-2.680-8.6	2.68	8.6	1	1	1	1	PROKVIRUS	Caudovirales	Viruses[1];Caudovirales[1];Myoviridae[1];unclassified Myoviridae[1];Sphingomonas phage PAU[1]	Viruses;Caudovirales;Myoviridae;unclassified Myoviridae;Sphingomonas phage PAU	Viruses[1];Caudovirales[1];Myoviridae[1];unclassified Myoviridae[1];Sphingomonas phage PAU[1]
DNAUV-6.022-21	6.022	21	5	5	5	1	PROKVIRUS	Caudovirales	Viruses[4];Caudovirales[4];Myoviridae[4];unclassified Myoviridae[4];Sphingomonas phage PAU[3];Cytophagales[1];Hymenobacteraceae[1];Hymenobacter[1];unclassified Hymenobacter[1];Hymenobacter sp. APR13[1]	Viruses;Caudovirales;Myoviridae;unclassified Myoviridae;Sphingomonas phage PAU;Cytophagales;Hymenobacteraceae;Hymenobacter;unclassified Hymenobacter;Hymenobacter sp. APR13	Viruses[4];Caudovirales[4];Myoviridae[4];unclassified Myoviridae[4];Sphingomonas phage PAU[3]
DNAUV-8.786-16	8.786	16	4	4	4	1	PROKVIRUS	Caudovirales	Viruses[2];Caudovirales[2];Myoviridae[2];unclassified Myoviridae[2];Sphingomonas phage PAU[1];Flavobacteriales[1];Flavobacteriaceae[1];Alteromonas sp. TMED35[1];Leeuwenhoekiella nanhaiensis[1]	Viruses;Caudovirales;Myoviridae;unclassified Myoviridae;Sphingomonas phage PAU;Flavobacteriales;Flavobacteriaceae;Alteromonas sp. TMED35;Leeuwenhoekiella nanhaiensis	Viruses[2];Caudovirales[2];Myoviridae[2];unclassified Myoviridae[2];Tenacibaculum phage pT24[1]
DNAUV-5.949-12	5.949	12	6	6	6	1	PROKVIRUS	Caudovirales	Viruses[5];Caudovirales[5];Myoviridae[5];unclassified Myoviridae[5];Sphingomonas phage PAU[3];Helicobacteraceae[1];Thiovulum[1];unclassified Thiovulum[1];Thiovulum sp. ES[1]	Viruses;Caudovirales;Myoviridae;unclassified Myoviridae;Sphingomonas phage PAU;Helicobacteraceae;Thiovulum;unclassified Thiovulum;Thiovulum sp. ES	Viruses[5];Caudovirales[5];Myoviridae[5];unclassified Myoviridae[5];Sphingomonas phage PAU[3]
DNAUV-10.749-19	10.749	19	4	4	3	0.75	PROKVIRUS	Caudovirales	Viruses[3];Caudovirales[3];Myoviridae[3];unclassified Myoviridae[3];Sphingomonas phage PAU[3];Massilia[1];unclassified Massilia[1];Massilia sp. JS1662[1]	Viruses;Caudovirales;Myoviridae;unclassified Myoviridae;Sphingomonas phage PAU;Massilia;unclassified Massilia;Massilia sp. JS1662	Viruses[3];Caudovirales[3];Myoviridae[3];unclassified Myoviridae[3];Sphingomonas phage PAU[3]
DNAUV-2.375-10	2.375	10	2	2	1	0.5	PROKVIRUS	Caudovirales	Viruses[1];Caudovirales[1];Myoviridae[1];unclassified Myoviridae[1];Sphingomonas phage PAU[1];Methyloversatilis[1];Methyloversatilis universalis[1]	Viruses;Caudovirales;Myoviridae;unclassified Myoviridae;Sphingomonas phage PAU;Methyloversatilis;Methyloversatilis universalis	Viruses[1];Caudovirales[1];Myoviridae[1];unclassified Myoviridae[1];Sphingomonas phage PAU[1]
DNAUV-3.971-13	3.971	13	2	2	2	1	PROKVIRUS	Caudovirales	Viruses[2];Caudovirales[2];Myoviridae[1];unclassified Myoviridae[1];Stenotrophomonas phage vB_SmaS-DLP_6[1]	Viruses;Caudovirales;Myoviridae;unclassified Myoviridae;Stenotrophomonas phage vB_SmaS-DLP_6	Viruses[2];Caudovirales[2];Ackermannviridae[1];unclassified Myoviridae[1];Stenotrophomonas phage vB_SmaS-DLP_6[1]
DNAUV-6.343-14	6.343	14	9	9	8	0.888889	PROKVIRUS	Caudovirales	Viruses[7];Caudovirales[7];Myoviridae[5];unclassified Myoviridae[3];Stenotrophomonas phage vB_SmaS-DLP_6[2];Acinetobacter phage Ac42[1];Ecdysozoa[1];Panarthropoda[1];Arthropoda[1];Mandibulata[1];Pancrustacea[1];Crustacea[1];Multicrustacea[1];Hexanauplia[1];Copepoda[1];Neocopepoda[1];Gymnoplea[1];Calanoida[1];Temoridae[1];Eurytemora[1];Eurytemora affinis[1]	Viruses;Caudovirales;Myoviridae;unclassified Myoviridae;Stenotrophomonas phage vB_SmaS-DLP_6;Acinetobacter phage Ac42;Ecdysozoa;Panarthropoda;Arthropoda;Mandibulata;Pancrustacea;Crustacea;Multicrustacea;Hexanauplia;Copepoda;Neocopepoda;Gymnoplea;Calanoida;Temoridae;Eurytemora;Eurytemora affinis	Viruses[7];Caudovirales[7];Myoviridae[5];unclassified Myoviridae[3];Stenotrophomonas phage vB_SmaS-DLP_6[2];Acinetobacter phage Ac42[1]
DNAUV-7.606-32	7.606	32	10	10	9	0.9	PROKVIRUS	Caudovirales	Viruses[9];Caudovirales[9];Myoviridae[5];unclassified Myoviridae[5];Stenotrophomonas phage vB_SmaS-DLP_6[4];Haloferacaceae[1];Haloquadratum[1];Haloquadratum walsbyi[1]	Viruses;Caudovirales;Myoviridae;unclassified Myoviridae;Stenotrophomonas phage vB_SmaS-DLP_6;Haloferacaceae;Haloquadratum;Haloquadratum walsbyi	Viruses[9];Caudovirales[9];Myoviridae[5];unclassified Myoviridae[5];Stenotrophomonas phage vB_SmaS-DLP_6[4]
DNAUV-6.021-103	6.021	103	10	10	9	0.9	PROKVIRUS	Caudovirales	Viruses[6];Caudovirales[6];Myoviridae[4];unclassified Myoviridae[3];Stenotrophomonas phage vB_SmaS-DLP_6[2];Ruminococcaceae[1];Jiangella[1];unclassified Anaeromassilibacillus[1];Pseudomonas balearica DSM 6083[1]	Viruses;Caudovirales;Myoviridae;unclassified Myoviridae;Stenotrophomonas phage vB_SmaS-DLP_6;Ruminococcaceae;Jiangella;unclassified Anaeromassilibacillus;Pseudomonas balearica DSM 6083	Viruses[6];Caudovirales[6];Myoviridae[4];unclassified Myoviridae[3];Stenotrophomonas phage vB_SmaS-DLP_6[2];Sinorhizobium phage phiM12[1]
DNAUV-7.111-19	7.111	19	7	7	7	1	PROKVIRUS	Caudovirales	Viruses[7];Caudovirales[7];Myoviridae[5];unclassified Myoviridae[4];Stenotrophomonas phage vB_SmaS-DLP_6[2];Sinorhizobium phage phiM12[1]	Viruses;Caudovirales;Myoviridae;unclassified Myoviridae;Stenotrophomonas phage vB_SmaS-DLP_6;Sinorhizobium phage phiM12	Viruses[7];Caudovirales[7];Myoviridae[5];unclassified Myoviridae[4];Stenotrophomonas phage vB_SmaS-DLP_6[2];Sinorhizobium phage phiM12[1]
DNAUV-36.652-126	36.652	126	27	24	22	0.814815	PROKVIRUS	Caudovirales	Viruses[16];Caudovirales[16];Myoviridae[10];unclassified Myoviridae[5];Stenotrophomonas phage vB_SmaS-DLP_6[4];Sinorhizobium phage phiM12[3];Microvirga massiliensis[1];Jannaschia sp. CCS1[1]	Viruses;Caudovirales;Myoviridae;unclassified Myoviridae;Stenotrophomonas phage vB_SmaS-DLP_6;Sinorhizobium phage phiM12;Microvirga massiliensis;Jannaschia sp. CCS1	Viruses[16];Caudovirales[16];Myoviridae[10];unclassified Myoviridae[5];Stenotrophomonas phage vB_SmaS-DLP_6[4];Sinorhizobium phage phiM12[3];Enterobacteria phage vB_EcoM_IME341[1]
DNAUV-159.889-409	159.889	409	151	126	117	0.774834	PROKVIRUS	Caudovirales	Viruses[93];Caudovirales[93];Myoviridae[68];unclassified Myoviridae[29];Stenotrophomonas phage vB_SmaS-DLP_6[16];Sinorhizobium phage phiM12[14];unclassified Pseudoalteromonas[3];Pseudoalteromonas sp. TMED43[3];Corallococcus coralloides[1];Pseudocohnilembus persalinus[1];Dothideomycetidae[1];Capnodiales[1];Mycosphaerellaceae[1];Pseudocercospora[1];Pseudocercospora musae[1]	Viruses;Caudovirales;Myoviridae;unclassified Myoviridae;Stenotrophomonas phage vB_SmaS-DLP_6;Sinorhizobium phage phiM12;unclassified Pseudoalteromonas;Pseudoalteromonas sp. TMED43;Corallococcus coralloides;Pseudocohnilembus persalinus;Dothideomycetidae;Capnodiales;Mycosphaerellaceae;Pseudocercospora;Pseudocercospora musae	Viruses[93];Caudovirales[93];Myoviridae[68];unclassified Myoviridae[29];Stenotrophomonas phage vB_SmaS-DLP_6[16];Sinorhizobium phage phiM12[14];Escherichia phage RB3[1]
DNAUV-16.929-17	16.929	17	17	15	14	0.823529	PROKVIRUS	Caudovirales	Viruses[12];Caudovirales[12];Myoviridae[9];unclassified Myoviridae[6];Stenotrophomonas phage vB_SmaS-DLP_6[3];Sinorhizobium phage phiN3[2];unclassified Anderseniella[1];Enterococcus malodoratus[1]	Viruses;Caudovirales;Myoviridae;unclassified Myoviridae;Stenotrophomonas phage vB_SmaS-DLP_6;Sinorhizobium phage phiN3;unclassified Anderseniella;Enterococcus malodoratus	Viruses[12];Caudovirales[12];Myoviridae[9];unclassified Myoviridae[6];Stenotrophomonas phage vB_SmaS-DLP_6[3];Sinorhizobium phage phiN3[2]
DNAUV-152.980-60	152.98	60	134	111	106	0.791045	PROKVIRUS	Caudovirales	Viruses[83];Caudovirales[83];Myoviridae[58];unclassified Myoviridae[31];Stenotrophomonas phage vB_SmaS-DLP_6[15];Sinorhizobium phage phiN3[10];unclassified Pseudoalteromonas[2];Pseudoalteromonas sp. TMED43[2];Pedobacter oryzae[1];Chelicerata[1];Dothideomycetidae[1];Capnodiales[1];Mycosphaerellaceae[1];Pseudocercospora[1];Buthidae[1];Centruroides[1];Centruroides sculpturatus[1]	Viruses;Caudovirales;Myoviridae;unclassified Myoviridae;Stenotrophomonas phage vB_SmaS-DLP_6;Sinorhizobium phage phiN3;unclassified Pseudoalteromonas;Pseudoalteromonas sp. TMED43;Pedobacter oryzae;Chelicerata;Dothideomycetidae;Capnodiales;Mycosphaerellaceae;Pseudocercospora;Buthidae;Centruroides;Centruroides sculpturatus	Viruses[83];Caudovirales[83];Myoviridae[58];unclassified Myoviridae[31];Stenotrophomonas phage vB_SmaS-DLP_6[15];Sinorhizobium phage phiN3[10];Vibrio phage VH7D[1]
DNAUV-19.985-108	19.985	108	13	13	12	0.923077	PROKVIRUS	Caudovirales	Viruses[9];Caudovirales[9];Myoviridae[5];unclassified Myoviridae[4];Stenotrophomonas phage vB_SmaS-DLP_6[2];Sphingobacteriales[1];unclassified Halomonas[1];Pedobacter[1];Pedobacter glucosidilyticus[1]	Viruses;Caudovirales;Myoviridae;unclassified Myoviridae;Stenotrophomonas phage vB_SmaS-DLP_6;Sphingobacteriales;unclassified Halomonas;Pedobacter;Pedobacter glucosidilyticus	Viruses[9];Caudovirales[9];Myoviridae[5];unclassified Myoviridae[4];Stenotrophomonas phage vB_SmaS-DLP_6[2];Sinorhizobium phage phiM7[1]
DNAUV-13.646-18	13.646	18	16	16	15	0.9375	PROKVIRUS	Caudovirales	Viruses[11];Caudovirales[11];Myoviridae[8];unclassified Myoviridae[6];Stenotrophomonas phage vB_SmaS-DLP_6[3];Synechococcaceae[2];Synechococcus[2];unclassified Synechococcus[2];Synechococcus sp. TMED187[2]	Viruses;Caudovirales;Myoviridae;unclassified Myoviridae;Stenotrophomonas phage vB_SmaS-DLP_6;Synechococcaceae;Synechococcus;unclassified Synechococcus;Synechococcus sp. TMED187	Viruses[11];Caudovirales[11];Myoviridae[8];unclassified Myoviridae[6];Stenotrophomonas phage vB_SmaS-DLP_6[3];Sinorhizobium phage phiM12[1]
DNAUV-16.459-106	16.459	106	16	16	14	0.875	PROKVIRUS	Caudovirales	Viruses[11];Caudovirales[11];Myoviridae[7];unclassified Myoviridae[6];Stenotrophomonas phage vB_SmaS-DLP_6[3];Synechococcaceae[2];Synechococcus[2];unclassified Synechococcus[2];Synechococcus sp. TMED187[2]	Viruses;Caudovirales;Myoviridae;unclassified Myoviridae;Stenotrophomonas phage vB_SmaS-DLP_6;Synechococcaceae;Synechococcus;unclassified Synechococcus;Synechococcus sp. TMED187	Viruses[11];Caudovirales[11];Myoviridae[7];unclassified Myoviridae[6];Stenotrophomonas phage vB_SmaS-DLP_6[3];Acidovorax phage ACP17[1]
DNAUV-3.965-9.1	3.965	9.1	2	2	2	1	PROKVIRUS	Caudovirales	Viruses[2];Caudovirales[2];Myoviridae[2];unclassified Myoviridae[2];Streptomyces phage BRock[1]	Viruses;Caudovirales;Myoviridae;unclassified Myoviridae;Streptomyces phage BRock	Viruses[2];Caudovirales[2];Myoviridae[2];unclassified Myoviridae[2];Streptomyces phage BRock[1]
DNAUV-2.753-140	2.753	140	4	4	4	1	PROKVIRUS	Caudovirales	Viruses[2];Caudovirales[2];Myoviridae[2];unclassified Myoviridae[2];Synechococcales[1];Allochromatium[1];Allochromatium vinosum[1];unclassified Synechococcus[1];Synechococcus sp. TMED187[1]	Viruses;Caudovirales;Myoviridae;unclassified Myoviridae;Synechococcales;Allochromatium;Allochromatium vinosum;unclassified Synechococcus;Synechococcus sp. TMED187	Viruses[2];Caudovirales[2];Myoviridae[2];unclassified Myoviridae[2];Lake Baikal phage Baikal-20-5m-C28[1]
DNAUV-6.566-186	6.566	186	6	6	6	1	PROKVIRUS	Caudovirales	Viruses[3];Caudovirales[3];Myoviridae[3];unclassified Myoviridae[3];Synechococcales[3];Synechococcaceae[3];Synechococcus[3];unclassified Synechococcus[3];Synechococcus sp. TMED187[3]	Viruses;Caudovirales;Myoviridae;unclassified Myoviridae;Synechococcales;Synechococcaceae;Synechococcus;unclassified Synechococcus;Synechococcus sp. TMED187	Viruses[3];Caudovirales[3];Myoviridae[3];unclassified Myoviridae[3];Lake Baikal phage Baikal-20-5m-C28[2]
DNAUV-2.776-16	2.776	16	6	3	5	0.833333	PROKVIRUS	Caudovirales	Viruses[2];Caudovirales[2];Myoviridae[2];unclassified Myoviridae[2];Synechococcales[1];Synechococcaceae[1];Synechococcus[1];unclassified Synechococcus[1];Synechococcus sp. TMED187[1]	Viruses;Caudovirales;Myoviridae;unclassified Myoviridae;Synechococcales;Synechococcaceae;Synechococcus;unclassified Synechococcus;Synechococcus sp. TMED187	Viruses[2];Caudovirales[2];Myoviridae[2];unclassified Myoviridae[2];Pelagibacter phage HTVC008M[1]
DNAUV-4.132-11	4.132	11	6	3	5	0.833333	PROKVIRUS	Caudovirales	Viruses[3];Caudovirales[3];Myoviridae[3];unclassified Myoviridae[3];Synechococcus phage ACG-2014f[1]	Viruses;Caudovirales;Myoviridae;unclassified Myoviridae;Synechococcus phage ACG-2014f	Viruses[3];Caudovirales[3];Myoviridae[3];unclassified Myoviridae[3];Salicola phage SCTP-2[1]
DNAUV-3.246-10	3.246	10	3	3	3	1	PROKVIRUS	Caudovirales	Viruses[3];Caudovirales[3];Myoviridae[3];unclassified Myoviridae[3];Synechococcus phage ACG-2014h[1]	Viruses;Caudovirales;Myoviridae;unclassified Myoviridae;Synechococcus phage ACG-2014h	Viruses[3];Caudovirales[3];Myoviridae[3];unclassified Myoviridae[3];Cyanophage P-TIM40[1]
DNAUV-2.159-14	2.159	14	1	1	1	1	PROKVIRUS	Caudovirales	Viruses[1];Caudovirales[1];Myoviridae[1];unclassified Myoviridae[1];Synechococcus phage ACG-2014h[1]	Viruses;Caudovirales;Myoviridae;unclassified Myoviridae;Synechococcus phage ACG-2014h	Viruses[1];Caudovirales[1];Myoviridae[1];unclassified Myoviridae[1];Synechococcus phage ACG-2014h[1]
DNAUV-6.129-734	6.129	734	4	3	4	1	PROKVIRUS	Caudovirales	Viruses[2];Caudovirales[2];Myoviridae[2];unclassified Myoviridae[2];Synechococcus phage ACG-2014h[1];Bacillaceae[1];Bacillus[1];Bacillus canaveralius[1]	Viruses;Caudovirales;Myoviridae;unclassified Myoviridae;Synechococcus phage ACG-2014h;Bacillaceae;Bacillus;Bacillus canaveralius	Viruses[2];Caudovirales[2];Myoviridae[2];unclassified Myoviridae[2];Synechococcus phage ACG-2014h[1]
DNAUV-2.748-11	2.748	11	4	4	2	0.5	PROKVIRUS	Caudovirales	Viruses[2];Caudovirales[2];Myoviridae[2];unclassified Myoviridae[2];Synechococcus phage ACG-2014j[1];Methylophilus[1];unclassified Methylophilus[1];Methylophilus sp. TWE2[1];unclassified Prosthecochloris[1];Prosthecochloris sp. GSB1[1]	Viruses;Caudovirales;Myoviridae;unclassified Myoviridae;Synechococcus phage ACG-2014j;Methylophilus;unclassified Methylophilus;Methylophilus sp. TWE2;unclassified Prosthecochloris;Prosthecochloris sp. GSB1	Viruses[2];Caudovirales[2];Myoviridae[2];unclassified Myoviridae[2];Synechococcus phage ACG-2014j[1]
DNAUV-2.350-1109	2.35	1109	3	3	3	1	PROKVIRUS	Caudovirales	Viruses[2];Caudovirales[2];Myoviridae[2];unclassified Myoviridae[2];Synechococcus phage S-CAM22[1];Pseudoalteromonas[1];unclassified Pseudoalteromonas[1];Pseudoalteromonas sp. TMED43[1]	Viruses;Caudovirales;Myoviridae;unclassified Myoviridae;Synechococcus phage S-CAM22;Pseudoalteromonas;unclassified Pseudoalteromonas;Pseudoalteromonas sp. TMED43	Viruses[2];Caudovirales[2];Myoviridae[2];unclassified Myoviridae[2];Synechococcus phage S-CAM22[1]
DNAUV-4.488-64	4.488	64	2	2	2	1	PROKVIRUS	Caudovirales	Viruses[1];Caudovirales[1];Myoviridae[1];unclassified Myoviridae[1];Synechococcus phage S-CAM4[1];Burkholderia[1];Burkholderia cepacia complex[1];Burkholderia ubonensis[1]	Viruses;Caudovirales;Myoviridae;unclassified Myoviridae;Synechococcus phage S-CAM4;Burkholderia;Burkholderia cepacia complex;Burkholderia ubonensis	Viruses[1];Caudovirales[1];Myoviridae[1];unclassified Myoviridae[1];Synechococcus phage S-CAM4[1]
DNAUV-2.609-11	2.609	11	3	3	3	1	PROKVIRUS	Caudovirales	Viruses[3];Caudovirales[3];Myoviridae[3];unclassified Myoviridae[3];Synechococcus phage S-CAM9[1]	Viruses;Caudovirales;Myoviridae;unclassified Myoviridae;Synechococcus phage S-CAM9	Viruses[3];Caudovirales[3];Myoviridae[3];unclassified Myoviridae[3];Synechococcus phage S-SKS1[1]
DNAUV-3.100-57	3.1	57	2	2	2	1	PROKVIRUS	Caudovirales	Viruses[2];Caudovirales[2];Myoviridae[2];unclassified Myoviridae[2];Synechococcus phage S-CAM9[1]	Viruses;Caudovirales;Myoviridae;unclassified Myoviridae;Synechococcus phage S-CAM9	Viruses[2];Caudovirales[2];Myoviridae[2];unclassified Myoviridae[2];Synechococcus phage S-CAM9[1]
DNAUV-2.929-14	2.929	14	2	2	2	1	PROKVIRUS	Caudovirales	Viruses[1];Caudovirales[1];Myoviridae[1];unclassified Myoviridae[1];Synechococcus phage S-H35[1];Sphingomonas[1];Sphingomonas indica[1]	Viruses;Caudovirales;Myoviridae;unclassified Myoviridae;Synechococcus phage S-H35;Sphingomonas;Sphingomonas indica	Viruses[1];Caudovirales[1];Myoviridae[1];unclassified Myoviridae[1];Synechococcus phage S-H35[1]
DNAUV-4.012-22	4.012	22	3	3	3	1	PROKVIRUS	Caudovirales	Viruses[3];Caudovirales[3];Myoviridae[2];unclassified Myoviridae[2];Synechococcus phage S-SKS1[2]	Viruses;Caudovirales;Myoviridae;unclassified Myoviridae;Synechococcus phage S-SKS1	Viruses[3];Caudovirales[3];Myoviridae[2];unclassified Myoviridae[2];Synechococcus phage S-SKS1[2]
DNAUV-20.842-60	20.842	60	1	1	1	1	PROKVIRUS	Caudovirales	Viruses[1];Caudovirales[1];Myoviridae[1];unclassified Myoviridae[1];Synechococcus phage S-SKS1[1]	Viruses;Caudovirales;Myoviridae;unclassified Myoviridae;Synechococcus phage S-SKS1	Viruses[1];Caudovirales[1];Myoviridae[1];unclassified Myoviridae[1];Synechococcus phage S-SKS1[1]
DNAUV-10.764-50	10.764	50	11	10	9	0.818182	PROKVIRUS	Caudovirales	Viruses[7];Caudovirales[5];Myoviridae[4];unclassified Myoviridae[4];Synechococcus phage S-SKS1[3];Indivirus ILV1[1];Nitratireductor pacificus[1];unclassified Verrucomicrobium[1];Verrucomicrobium sp. BvORR106[1]	Viruses;Caudovirales;Myoviridae;unclassified Myoviridae;Synechococcus phage S-SKS1;Indivirus ILV1;Nitratireductor pacificus;unclassified Verrucomicrobium;Verrucomicrobium sp. BvORR106	Viruses[7];Caudovirales[5];Myoviridae[4];unclassified Myoviridae[4];Synechococcus phage S-SKS1[3];Indivirus ILV1[1]
DNAUV-2.202-178	2.202	178	2	2	2	1	PROKVIRUS	Caudovirales	Viruses[1];Caudovirales[1];Myoviridae[1];unclassified Myoviridae[1];Synechococcus phage S-SKS1[1];Roseovarius[1];unclassified Roseovarius[1];Roseovarius sp. BRH_c41[1]	Viruses;Caudovirales;Myoviridae;unclassified Myoviridae;Synechococcus phage S-SKS1;Roseovarius;unclassified Roseovarius;Roseovarius sp. BRH_c41	Viruses[1];Caudovirales[1];Myoviridae[1];unclassified Myoviridae[1];Synechococcus phage S-SKS1[1]
DNAUV-13.932-136	13.932	136	10	8	7	0.7	PROKVIRUS	Caudovirales	Viruses[5];Caudovirales[5];Myoviridae[5];unclassified Myoviridae[5];Synechococcus phage S-SKS1[3];Sphingobacteriales[1];Nitratireductor aquibiodomus[1];Bathycoccus prasinos[1];Pedobacter glucosidilyticus[1]	Viruses;Caudovirales;Myoviridae;unclassified Myoviridae;Synechococcus phage S-SKS1;Sphingobacteriales;Nitratireductor aquibiodomus;Bathycoccus prasinos;Pedobacter glucosidilyticus	Viruses[5];Caudovirales[5];Myoviridae[5];unclassified Myoviridae[5];Synechococcus phage S-SKS1[3]
DNAUV-9.153-49	9.153	49	4	4	3	0.75	PROKVIRUS	Caudovirales	Viruses[2];Caudovirales[2];Myoviridae[2];unclassified Myoviridae[2];Synechococcus phage S-SKS1[1];Vallitaleaceae[1];Terracoccus[1];unclassified Vallitalea[1];Terracoccus sp. 273MFTsu3.1[1]	Viruses;Caudovirales;Myoviridae;unclassified Myoviridae;Synechococcus phage S-SKS1;Vallitaleaceae;Terracoccus;unclassified Vallitalea;Terracoccus sp. 273MFTsu3.1	Viruses[2];Caudovirales[2];Myoviridae[2];unclassified Myoviridae[2];Synechococcus phage S-SKS1[1]
DNAUV-2.849-19	2.849	19	2	2	1	0.5	PROKVIRUS	Caudovirales	Viruses[1];Caudovirales[1];Myoviridae[1];unclassified Myoviridae[1];Synechococcus phage S-SM2[1];Marinospirillum[1];Marinospirillum celere[1]	Viruses;Caudovirales;Myoviridae;unclassified Myoviridae;Synechococcus phage S-SM2;Marinospirillum;Marinospirillum celere	Viruses[1];Caudovirales[1];Myoviridae[1];unclassified Myoviridae[1];Synechococcus phage S-SM2[1]
DNAUV-3.334-12	3.334	12	1	1	1	1	PROKVIRUS	Caudovirales	Viruses[1];Caudovirales[1];Myoviridae[1];unclassified Myoviridae[1];Synechococcus phage S-SSM5[1]	Viruses;Caudovirales;Myoviridae;unclassified Myoviridae;Synechococcus phage S-SSM5	Viruses[1];Caudovirales[1];Myoviridae[1];unclassified Myoviridae[1];Synechococcus phage S-SSM5[1]
DNAUV-4.472-24	4.472	24	5	5	5	1	PROKVIRUS	Caudovirales	Viruses[4];Caudovirales[4];Myoviridae[2];unclassified Myoviridae[2];Synechococcus phage S-SSM5[1];Paraburkholderia[1];unclassified Paraburkholderia[1];Paraburkholderia sp. C35[1]	Viruses;Caudovirales;Myoviridae;unclassified Myoviridae;Synechococcus phage S-SSM5;Paraburkholderia;unclassified Paraburkholderia;Paraburkholderia sp. C35	Viruses[4];Caudovirales[4];Myoviridae[2];unclassified Myoviridae[2];Synechococcus phage S-WAM2[1]
DNAUV-3.076-128	3.076	128	3	2	2	0.666667	PROKVIRUS	Caudovirales	Viruses[2];Caudovirales[2];Myoviridae[2];unclassified Myoviridae[2];Synechococcus phage S-T4[1]	Viruses;Caudovirales;Myoviridae;unclassified Myoviridae;Synechococcus phage S-T4	Viruses[2];Caudovirales[2];Myoviridae[2];unclassified Myoviridae[2];Synechococcus phage S-T4[1]
DNAUV-3.409-167	3.409	167	3	2	2	0.666667	PROKVIRUS	Caudovirales	Viruses[2];Caudovirales[2];Myoviridae[2];unclassified Myoviridae[2];Synechococcus phage S-T4[1]	Viruses;Caudovirales;Myoviridae;unclassified Myoviridae;Synechococcus phage S-T4	Viruses[2];Caudovirales[2];Myoviridae[2];unclassified Myoviridae[2];Lake Baikal phage Baikal-20-5m-C28[1]
DNAUV-6.909-137	6.909	137	6	6	6	1	PROKVIRUS	Caudovirales	Viruses[5];Caudovirales[5];Myoviridae[3];unclassified Myoviridae[3];Synechococcus phage S-T4[1];Celeribacter[1];Celeribacter manganoxidans[1]	Viruses;Caudovirales;Myoviridae;unclassified Myoviridae;Synechococcus phage S-T4;Celeribacter;Celeribacter manganoxidans	Viruses[5];Caudovirales[5];Myoviridae[3];unclassified Myoviridae[3];Vibrio phage 2.275.O._10N.286.54.E11[1]
DNAUV-2.992-15-V3	2.992	15	5	5	5	1	PROKVIRUS	Caudovirales	Viruses[3];Caudovirales[3];Myoviridae[2];unclassified Myoviridae[2];Synechococcus phage S-WAM1[1];Komagataeibacter[1];Bradyrhizobium japonicum[1]	Viruses;Caudovirales;Myoviridae;unclassified Myoviridae;Synechococcus phage S-WAM1;Komagataeibacter;Bradyrhizobium japonicum	Viruses[3];Caudovirales[3];Myoviridae[2];unclassified Myoviridae[2];Synechococcus phage S-WAM1[1]
DNAUV-2.963-6.8	2.963	6.8	4	2	1	0.25	PROKVIRUS	Caudovirales	Viruses[1];Caudovirales[1];Myoviridae[1];unclassified Myoviridae[1];Synechococcus phage S-WAM1[1];Leptolyngbyaceae[1];Alkalinema[1];unclassified Alkalinema[1];Alkalinema sp. CACIAM 70d[1]	Viruses;Caudovirales;Myoviridae;unclassified Myoviridae;Synechococcus phage S-WAM1;Leptolyngbyaceae;Alkalinema;unclassified Alkalinema;Alkalinema sp. CACIAM 70d	Viruses[1];Caudovirales[1];Myoviridae[1];unclassified Myoviridae[1];Synechococcus phage S-WAM1[1]
DNAUV-2.823-15	2.823	15	2	1	1	0.5	PROKVIRUS	Caudovirales	Viruses[1];Caudovirales[1];Myoviridae[1];unclassified Myoviridae[1];Synechococcus virus S-PRM1[1]	Viruses;Caudovirales;Myoviridae;unclassified Myoviridae;Synechococcus virus S-PRM1	Viruses[1];Caudovirales[1];Myoviridae[1];unclassified Myoviridae[1];Synechococcus virus S-PRM1[1]
DNAUV-3.046-11	3.046	11	4	2	1	0.25	PROKVIRUS	Caudovirales	Viruses[1];Caudovirales[1];Myoviridae[1];unclassified Myoviridae[1];Synechococcus virus S-PRM1[1];Rhodobacter[1];Rhodobacter veldkampii[1]	Viruses;Caudovirales;Myoviridae;unclassified Myoviridae;Synechococcus virus S-PRM1;Rhodobacter;Rhodobacter veldkampii	Viruses[1];Caudovirales[1];Myoviridae[1];unclassified Myoviridae[1];Synechococcus virus S-PRM1[1]
DNAUV-6.461-17	6.461	17	4	4	4	1	PROKVIRUS	Caudovirales	Viruses[4];Caudovirales[4];Myoviridae[4];unclassified Myoviridae[4];Tenacibaculum phage pT24[2]	Viruses;Caudovirales;Myoviridae;unclassified Myoviridae;Tenacibaculum phage pT24	Viruses[4];Caudovirales[4];Myoviridae[4];unclassified Myoviridae[4];Tenacibaculum phage pT24[2]
DNAUV-3.919-10	3.919	10	2	2	2	1	PROKVIRUS	Caudovirales	Viruses[2];Caudovirales[2];Myoviridae[2];unclassified Myoviridae[2];Tenacibaculum phage pT24[2]	Viruses;Caudovirales;Myoviridae;unclassified Myoviridae;Tenacibaculum phage pT24	Viruses[2];Caudovirales[2];Myoviridae[2];unclassified Myoviridae[2];Tenacibaculum phage pT24[2]
DNAUV-2.451-9.1	2.451	9.1	1	1	1	1	PROKVIRUS	Caudovirales	Viruses[1];Caudovirales[1];Myoviridae[1];unclassified Myoviridae[1];Tenacibaculum phage pT24[1]	Viruses;Caudovirales;Myoviridae;unclassified Myoviridae;Tenacibaculum phage pT24	Viruses[1];Caudovirales[1];Myoviridae[1];unclassified Myoviridae[1];Tenacibaculum phage pT24[1]
DNAUV-2.866-12	2.866	12	1	1	1	1	PROKVIRUS	Caudovirales	Viruses[1];Caudovirales[1];Myoviridae[1];unclassified Myoviridae[1];Tenacibaculum phage pT24[1]	Viruses;Caudovirales;Myoviridae;unclassified Myoviridae;Tenacibaculum phage pT24	Viruses[1];Caudovirales[1];Myoviridae[1];unclassified Myoviridae[1];Tenacibaculum phage pT24[1]
DNAUV-5.170-14	5.17	14	5	5	4	0.8	PROKVIRUS	Caudovirales	Viruses[3];Caudovirales[3];Myoviridae[3];unclassified Myoviridae[3];Tenacibaculum phage pT24[2];Nostocaceae[1];Nostoc[1];Nostoc linckia[1]	Viruses;Caudovirales;Myoviridae;unclassified Myoviridae;Tenacibaculum phage pT24;Nostocaceae;Nostoc;Nostoc linckia	Viruses[3];Caudovirales[3];Myoviridae[3];unclassified Myoviridae[3];Tenacibaculum phage pT24[2]
DNAUV-2.918-14	2.918	14	2	2	2	1	PROKVIRUS	Caudovirales	Viruses[1];Caudovirales[1];Myoviridae[1];unclassified Myoviridae[1];unclassified Epsilonproteobacteria[1];Sulfurovum[1];unclassified Sulfurovum[1];Sulfurovum sp. UBA12169[1]	Viruses;Caudovirales;Myoviridae;unclassified Myoviridae;unclassified Epsilonproteobacteria;Sulfurovum;unclassified Sulfurovum;Sulfurovum sp. UBA12169	Viruses[1];Caudovirales[1];Myoviridae[1];unclassified Myoviridae[1];Synechococcus phage S-CAM8[1]
DNAUV-3.953-10	3.953	10	3	3	3	1	PROKVIRUS	Caudovirales	Viruses[3];Caudovirales[3];Myoviridae[2];unclassified Myoviridae[2];unclassified Nonanavirus[1];Proteus phage VB_PmiS-Isfahan[1]	Viruses;Caudovirales;Myoviridae;unclassified Myoviridae;unclassified Nonanavirus;Proteus phage VB_PmiS-Isfahan	Viruses[3];Caudovirales[3];Myoviridae[2];unclassified Myoviridae[2];unclassified Nonanavirus[1];Proteus phage VB_PmiS-Isfahan[1]
DNAUV-6.013-13	6.013	13	6	6	6	1	PROKVIRUS	Caudovirales	Viruses[5];Caudovirales[5];Myoviridae[4];unclassified Myoviridae[4];unclassified Soupsvirus[1];Gordonia phage JSwag[1];Synechococcus[1];unclassified Synechococcus[1];Synechococcus sp. XM-24[1]	Viruses;Caudovirales;Myoviridae;unclassified Myoviridae;unclassified Soupsvirus;Gordonia phage JSwag;Synechococcus;unclassified Synechococcus;Synechococcus sp. XM-24	Viruses[5];Caudovirales[5];Myoviridae[4];unclassified Myoviridae[4];Lake Baikal phage Baikal-20-5m-C28[1];Gordonia phage JSwag[1]
DNAUV-2.045-111	2.045	111	2	2	2	1	PROKVIRUS	Caudovirales	Viruses[2];Caudovirales[2];Myoviridae[2];unclassified Myoviridae[1];unclassified Tevenvirinae[1];Vibrio phage vB_VmeM-32[1]	Viruses;Caudovirales;Myoviridae;unclassified Myoviridae;unclassified Tevenvirinae;Vibrio phage vB_VmeM-32	Viruses[2];Caudovirales[2];Myoviridae[2];Tevenvirinae[1];unclassified Tevenvirinae[1];Vibrio phage vB_VmeM-32[1]
DNAUV-34.761-382	34.761	382	26	25	19	0.730769	PROKVIRUS	Caudovirales	Viruses[14];Caudovirales[14];Myoviridae[12];unclassified Myoviridae[10];Vibrio phage 1.101.O._10N.261.45.C6[2];Shigella virus SP18[1];Thalassomonas viridans[1];Spirosoma[1];unclassified Spirosoma[1];Spirosoma sp. 209[1]	Viruses;Caudovirales;Myoviridae;unclassified Myoviridae;Vibrio phage 1.101.O._10N.261.45.C6;Shigella virus SP18;Thalassomonas viridans;Spirosoma;unclassified Spirosoma;Spirosoma sp. 209	Viruses[14];Caudovirales[14];Myoviridae[12];unclassified Myoviridae[10];Vibrio phage 1.101.O._10N.261.45.C6[2];Pseudomonas phage pf16[1];Shigella phage SP18[1]
DNAUV-2.159-15	2.159	15	2	2	2	1	PROKVIRUS	Caudovirales	Viruses[2];Caudovirales[2];Myoviridae[2];unclassified Myoviridae[2];Vibrio phage 1.121.O._10N.286.46.C4[2]	Viruses;Caudovirales;Myoviridae;unclassified Myoviridae;Vibrio phage 1.121.O._10N.286.46.C4	Viruses[2];Caudovirales[2];Myoviridae[2];unclassified Myoviridae[2];Vibrio phage 1.121.O._10N.286.46.C4[2]
DNAUV-2.509-18	2.509	18	1	1	1	1	PROKVIRUS	Caudovirales	Viruses[1];Caudovirales[1];Myoviridae[1];unclassified Myoviridae[1];Vibrio phage 1.161.O._10N.261.48.C5[1]	Viruses;Caudovirales;Myoviridae;unclassified Myoviridae;Vibrio phage 1.161.O._10N.261.48.C5	Viruses[1];Caudovirales[1];Myoviridae[1];unclassified Myoviridae[1];Vibrio phage 1.161.O._10N.261.48.C5[1]
DNAUV-33.721-35	33.721	35	33	33	31	0.939394	PROKVIRUS	Caudovirales	Viruses[30];Caudovirales[30];Myoviridae[28];unclassified Myoviridae[28];Vibrio phage 1.161.O._10N.261.48.C5[12];Escherichia[2];Escherichia coli[2];Vibrio parahaemolyticus[1]	Viruses;Caudovirales;Myoviridae;unclassified Myoviridae;Vibrio phage 1.161.O._10N.261.48.C5;Escherichia;Escherichia coli;Vibrio parahaemolyticus	Viruses[30];Caudovirales[30];Myoviridae[28];unclassified Myoviridae[28];Vibrio phage 1.161.O._10N.261.48.C5[12]
DNAUV-14.641-27	14.641	27	12	12	12	1	PROKVIRUS	Caudovirales	Viruses[11];Caudovirales[11];Myoviridae[11];unclassified Myoviridae[10];Vibrio phage 1.161.O._10N.261.48.C5[2];unclassified Schizotequatrovirus[1];Bacteroidaceae[1];Bacteroides[1];Bacteroides caecimuris[1]	Viruses;Caudovirales;Myoviridae;unclassified Myoviridae;Vibrio phage 1.161.O._10N.261.48.C5;unclassified Schizotequatrovirus;Bacteroidaceae;Bacteroides;Bacteroides caecimuris	Viruses[11];Caudovirales[11];Myoviridae[11];unclassified Myoviridae[10];Vibrio phage eugene 12A10[2];unclassified Schizotequatrovirus[1];Vibrio phage 1.081.O._10N.286.52.C2[1]
DNAUV-29.591-37	29.591	37	25	25	24	0.96	PROKVIRUS	Caudovirales	Viruses[23];Caudovirales[22];Myoviridae[21];unclassified Myoviridae[19];Vibrio phage 1.161.O._10N.261.48.C5[6];unclassified Schizotequatrovirus[1];Vibrio phage 1.081.O._10N.286.52.C2[1];Beggiatoa sp. 4572_84[1]	Viruses;Caudovirales;Myoviridae;unclassified Myoviridae;Vibrio phage 1.161.O._10N.261.48.C5;unclassified Schizotequatrovirus;Vibrio phage 1.081.O._10N.286.52.C2;Beggiatoa sp. 4572_84	Viruses[23];Caudovirales[22];Myoviridae[21];unclassified Myoviridae[19];Vibrio phage 1.161.O._10N.261.48.C5[6];Vibrio phage pVp-1[1];Vibrio phage 1.081.O._10N.286.52.C2[1]
DNAUV-2.436-9.1	2.436	9.1	1	1	1	1	PROKVIRUS	Caudovirales	Viruses[1];Caudovirales[1];Myoviridae[1];unclassified Myoviridae[1];Vibrio phage 1.170.O._10N.261.52.C3[1]	Viruses;Caudovirales;Myoviridae;unclassified Myoviridae;Vibrio phage 1.170.O._10N.261.52.C3	Viruses[1];Caudovirales[1];Myoviridae[1];unclassified Myoviridae[1];Vibrio phage 1.170.O._10N.261.52.C3[1]
DNAUV-2.807-32	2.807	32	3	3	3	1	PROKVIRUS	Caudovirales	Viruses[3];Caudovirales[3];Myoviridae[3];unclassified Myoviridae[3];Vibrio phage 1.187.O._10N.286.49.F1[3]	Viruses;Caudovirales;Myoviridae;unclassified Myoviridae;Vibrio phage 1.187.O._10N.286.49.F1	Viruses[3];Caudovirales[3];Myoviridae[3];unclassified Myoviridae[3];Vibrio phage 1.187.O._10N.286.49.F1[3]
DNAUV-2.130-16	2.13	16	2	2	2	1	PROKVIRUS	Caudovirales	Viruses[2];Caudovirales[2];Myoviridae[2];unclassified Myoviridae[2];Vibrio phage 1.187.O._10N.286.49.F1[2]	Viruses;Caudovirales;Myoviridae;unclassified Myoviridae;Vibrio phage 1.187.O._10N.286.49.F1	Viruses[2];Caudovirales[2];Myoviridae[2];unclassified Myoviridae[2];Vibrio phage 1.187.O._10N.286.49.F1[2]
DNAUV-3.273-35	3.273	35	2	2	2	1	PROKVIRUS	Caudovirales	Viruses[2];Caudovirales[2];Myoviridae[2];unclassified Myoviridae[2];Vibrio phage 1.187.O._10N.286.49.F1[1]	Viruses;Caudovirales;Myoviridae;unclassified Myoviridae;Vibrio phage 1.187.O._10N.286.49.F1	Viruses[2];Caudovirales[2];Myoviridae[2];unclassified Myoviridae[2];Vibrio phage qdvp001[1]
DNAUV-20.430-24	20.43	24	21	21	20	0.952381	PROKVIRUS	Caudovirales	Viruses[20];Caudovirales[20];Myoviridae[20];unclassified Myoviridae[20];Vibrio phage 1.187.O._10N.286.49.F1[3];Alcanivorax[1];Alcanivorax pacificus[1]	Viruses;Caudovirales;Myoviridae;unclassified Myoviridae;Vibrio phage 1.187.O._10N.286.49.F1;Alcanivorax;Alcanivorax pacificus	Viruses[20];Caudovirales[20];Myoviridae[20];unclassified Myoviridae[20];Vibrio phage 1.187.O._10N.286.49.F1[3]
DNAUV-5.961-15	5.961	15	5	5	5	1	PROKVIRUS	Caudovirales	Viruses[5];Caudovirales[5];Myoviridae[4];unclassified Myoviridae[4];Vibrio phage 1.193.O._10N.286.52.C6[2]	Viruses;Caudovirales;Myoviridae;unclassified Myoviridae;Vibrio phage 1.193.O._10N.286.52.C6	Viruses[5];Caudovirales[5];Myoviridae[4];unclassified Myoviridae[4];Vibrio phage 1.193.O._10N.286.52.C6[2]
DNAUV-7.358-33	7.358	33	7	7	7	1	PROKVIRUS	Caudovirales	Viruses[7];Caudovirales[7];Myoviridae[7];unclassified Myoviridae[6];Vibrio phage 1.193.O._10N.286.52.C6[2];Cronobacter virus CR9[1];Cronobacter phage CR9[1]	Viruses;Caudovirales;Myoviridae;unclassified Myoviridae;Vibrio phage 1.193.O._10N.286.52.C6;Cronobacter virus CR9;Cronobacter phage CR9	Viruses[7];Caudovirales[7];Myoviridae[7];unclassified Myoviridae[6];Vibrio phage 1.193.O._10N.286.52.C6[2];Cronobacter virus CR9[1];Cronobacter phage CR9[1]
[truncated: 916 more rows]

## Sheet: TS2_IHU
contig	length	cov.	# ORFs w/ match	# ORFs used for tax assignment	# ORF w/ any viral match	% ORF w/ any viral match	CLASSIFICATION	Fam	VOTE 1	VOTE 2	VOTE 3
[truncated: 1,044 more rows]

[truncated: 21 more sheets: TS2_breakdown, TS3_EUKVIRUS.ANOT_2, TS3_PROKVIRUS.ANNOT_2, TS3_stats, TS3_protein, TS4_OTU_matrix, TS4_taxonomy_table, TS4_samples, TS5_correlation_data_PCA-GV, TS5_correlation_data_PCA_PLV, TS5_correlation_data_PCA_GV-PLV, TS6_summary, TS6_markerout, Supp_data_file_1_GV-primers, Supp_data_file_1_PLV-primers, Supp_data_file_2_ATPase.All.s.p, Supp_data_file_2_ATPase.All.p.a, Supp_data_file_2_DNAP.All.pep, Supp_data_file_2_DNAP.All.pep.a, Supp_data_file_2_MCP.ALL+META.p …]
